# Supplementary material for: 1-(2-Benzoyl-1-phenyl­eth­yl)-4-[(2-hy­droxy-1-naphth­yl)methyl­idene­amino]-3-phenyl-1H-1,2,4-triazole-5(4H)-thione
Source: Acta Crystallogr Sect E Struct Rep Online. 2011 Feb 19;67(Pt 3):o675. doi: 10.1107/S1600536811005721 (PMC3051956; doi:10.1107/S1600536811005721)
Supplement: Supplementary file 2 [file e-67-0o675-Isup2.hkl]

# 
# h,k,l, Fc-squared, Fo-squared, sigma(Fo-squared) and status flag 
# 
data_I 
_shelx_title ' R100909G1 in P2(1)/c' 
_shelx_refln_list_code          4 
_shelx_F_calc_maximum      227.64 
_exptl_crystal_F_000      1160.00 
_reflns_d_resolution_high  0.8403 
 
loop_ 
 _symmetry_equiv_pos_as_xyz 
 'x, y, z' 
 '-x, y+1/2, -z+1/2' 
 '-x, -y, -z' 
 'x, -y-1/2, z-1/2' 
 
_cell_length_a    13.1421 
_cell_length_b    21.5627 
_cell_length_c    10.0974 
_cell_angle_alpha  90.000 
_cell_angle_beta   99.224 
_cell_angle_gamma  90.000 
 
_shelx_F_squared_multiplier     1.000 
 
loop_ 
 _refln_index_h 
 _refln_index_k 
 _refln_index_l 
 _refln_F_squared_calc 
 _refln_F_squared_meas 
 _refln_F_squared_sigma 
 _refln_observed_status 
   1   0   0      763.63      754.54     32.22 o 
   2   0   0    11048.36    10685.59    156.89 o 
   3   0   0     1218.83     1155.42     22.72 o 
   4   0   0     5584.81     5047.51    102.48 o 
   5   0   0     3867.38     3749.53    108.70 o 
   6   0   0     1527.47     1504.76     25.12 o 
   7   0   0     3493.00     3647.42     59.87 o 
   8   0   0      223.01      199.26      8.79 o 
   9   0   0      286.18      243.74     18.57 o 
  10   0   0      369.03      368.26     15.74 o 
  11   0   0       41.83       62.04     17.77 o 
  12   0   0      336.37      330.32     94.97 o 
  13   0   0      513.87      517.00     32.07 o 
  14   0   0      417.70      441.42     38.80 o 
  15   0   0      155.62      162.52     43.40 o 
   1   1   0      334.83      346.13      5.18 o 
   2   1   0      453.30      383.42      6.59 o 
   3   1   0      602.65      558.30      9.07 o 
   4   1   0     2841.61     2730.04     43.96 o 
   5   1   0      407.20      360.79      7.59 o 
   6   1   0        6.31        7.00      1.90 o 
   7   1   0      337.80      379.00      6.81 o 
   8   1   0     2211.84     2312.59     41.01 o 
   9   1   0      745.06      828.59     25.58 o 
  10   1   0      113.65      128.36     16.40 o 
  11   1   0      114.22      116.15     23.98 o 
  12   1   0      187.05      228.98     46.16 o 
  13   1   0       81.52       91.25     19.94 o 
  14   1   0        8.05       -0.72     12.45 o 
  15   1   0       71.97       66.50     24.35 o 
   1   2   0      838.26      792.20     15.34 o 
   2   2   0     3202.07     2863.51     35.65 o 
   3   2   0     1938.72     1819.35     32.75 o 
   4   2   0      911.93      946.46     13.69 o 
   5   2   0     1095.93     1119.02     18.93 o 
   6   2   0       49.15       34.73      3.90 o 
   7   2   0      631.07      646.06     15.65 o 
   8   2   0      133.10      126.00      5.30 o 
   9   2   0       83.81       87.43     11.16 o 
  10   2   0      354.89      371.10     12.75 o 
  11   2   0      325.43      320.07     24.13 o 
  12   2   0      833.88      876.63     45.04 o 
  13   2   0      131.01      128.24     32.84 o 
  14   2   0       28.86        8.59     11.21 o 
  15   2   0      428.33      414.01     34.49 o 
   1   3   0     6305.21     5736.43     85.28 o 
   2   3   0     2902.65     2583.52     31.98 o 
   3   3   0     1352.13     1303.49     28.89 o 
   4   3   0     7245.00     6657.72     65.43 o 
   5   3   0     4008.56     3519.09     73.29 o 
   6   3   0      534.95      515.62      9.98 o 
   7   3   0      135.75      181.64      5.52 o 
   8   3   0     1313.55     1379.67     23.67 o 
   9   3   0     1869.83     1942.02     39.37 o 
  10   3   0     2775.12     2882.44     73.37 o 
  11   3   0      346.93      378.21     16.98 o 
  12   3   0        3.91       15.47      8.83 o 
  13   3   0      451.35      569.17     37.74 o 
  14   3   0      359.49      381.70     83.38 o 
  15   3   0      380.05      445.09     25.12 o 
   0   4   0      199.58      208.10      3.17 o 
   1   4   0        2.26       -0.63      1.44 o 
   2   4   0       24.79       15.68      1.71 o 
   3   4   0      933.04      959.18     15.63 o 
   4   4   0      621.46      557.64      8.83 o 
   5   4   0      239.03      264.14      7.74 o 
   6   4   0       24.47       33.21      4.15 o 
   7   4   0     3613.14     4083.74     57.52 o 
   8   4   0        0.33        3.66      3.06 o 
   9   4   0     1712.37     1826.35     37.65 o 
  10   4   0      236.88      229.61     10.65 o 
  11   4   0      461.24      451.88     22.99 o 
  12   4   0      313.54      297.22     14.46 o 
  13   4   0      172.93      203.44     28.43 o 
  14   4   0       33.53       37.21     13.50 o 
  15   4   0      242.42      184.18     52.31 o 
   2   5   0     6613.27     5777.08     52.35 o 
   3   5   0      258.36      230.64      4.29 o 
   4   5   0      763.45      733.89     11.86 o 
   5   5   0     1987.86     1822.88     36.98 o 
   6   5   0      148.62      130.29      4.96 o 
   7   5   0       15.94       21.96      3.42 o 
   8   5   0      910.98      958.14     20.96 o 
   9   5   0       15.33       15.09      3.90 o 
  10   5   0        9.83       17.06      5.69 o 
  11   5   0       26.44       23.04      6.41 o 
  12   5   0        5.38       14.07      5.23 o 
  13   5   0      243.36      154.34     38.96 o 
  14   5   0       37.00       19.29     20.33 o 
  15   5   0      216.72      214.88     69.33 o 
   0   6   0    15755.59    15721.31    227.00 o 
   1   6   0      295.96      292.52      5.38 o 
   2   6   0     3334.21     3159.43     65.25 o 
   3   6   0      248.56      224.04      3.49 o 
   4   6   0     1694.21     1764.23     23.05 o 
   5   6   0      391.43      378.47      8.56 o 
   6   6   0      296.95      397.35     11.05 o 
   7   6   0      398.22      373.71     10.60 o 
   8   6   0      889.80      867.27     26.52 o 
   9   6   0      204.07      218.25      6.85 o 
  10   6   0     1447.67     1525.05     43.64 o 
  11   6   0     2190.09     2148.57     40.63 o 
  12   6   0      811.57      803.05     33.79 o 
  13   6   0      552.29      462.77     71.54 o 
  14   6   0       91.20       88.14     23.26 o 
  15   6   0       72.75       94.75     29.07 o 
   1   7   0     3487.23     3307.42     26.15 o 
   2   7   0     7461.81     6681.69     78.06 o 
   3   7   0       34.27       41.23      2.24 o 
   4   7   0     5029.50     4905.34    113.41 o 
   5   7   0       77.08       93.05      4.91 o 
   6   7   0      497.30      550.87     16.56 o 
   7   7   0      189.22      192.58     12.51 o 
   8   7   0        2.03        4.91      2.63 o 
   9   7   0      401.74      391.86     11.39 o 
  10   7   0       22.82       17.67      7.07 o 
  11   7   0     1586.14     1639.39     57.56 o 
  12   7   0      104.63       96.96     16.68 o 
  13   7   0       97.30       71.76     15.70 o 
  14   7   0        4.57       26.08     15.20 o 
   0   8   0     3906.56     3759.28     72.32 o 
   1   8   0        0.60        2.56      1.94 o 
   2   8   0     3668.90     3424.73     55.30 o 
   3   8   0     2829.93     2817.66     33.50 o 
   4   8   0      681.53      635.41     17.05 o 
   5   8   0     5059.57     5479.16    172.26 o 
   6   8   0       62.15      122.64     24.07 o 
   7   8   0      440.86      471.00     33.98 o 
   8   8   0      151.40      153.92      7.61 o 
   9   8   0      466.16      460.60     22.81 o 
  10   8   0       10.98       19.12      5.02 o 
  11   8   0      928.64      993.46     35.47 o 
  12   8   0     1300.94     1309.51     51.96 o 
  13   8   0       84.82       81.18     17.29 o 
  14   8   0       55.64       49.08     19.28 o 
   1   9   0      237.54      275.97      5.52 o 
   2   9   0     7532.59     7404.82    103.11 o 
   3   9   0     3883.31     4184.62     81.65 o 
   4   9   0     6872.09     6705.07     86.51 o 
   5   9   0      447.01      472.38     16.98 o 
   6   9   0       90.85       90.02     20.07 o 
   7   9   0      206.14      233.16     19.24 o 
   8   9   0       34.05       26.18      8.76 o 
   9   9   0      163.52      139.82     29.83 o 
  10   9   0     1082.79     1064.25     28.19 o 
  11   9   0        8.68       24.35      8.09 o 
  12   9   0      396.84      391.73     26.31 o 
  13   9   0       46.99       50.38     13.87 o 
  14   9   0      350.63      416.25     99.03 o 
   0  10   0      882.92      838.86     22.24 o 
   1  10   0       39.80       46.49      7.53 o 
   2  10   0      512.33      495.34     14.22 o 
   3  10   0     5768.85     5539.45    111.20 o 
   4  10   0      609.05      631.20     16.49 o 
   5  10   0      292.58      329.85     11.60 o 
   6  10   0       69.20       79.94     14.14 o 
   7  10   0      467.74      437.44     18.58 o 
   8  10   0      121.07      129.27     19.79 o 
   9  10   0        0.58       10.23      6.72 o 
  10  10   0      814.21      886.13     41.72 o 
  11  10   0      484.01      499.08     35.42 o 
  12  10   0      173.55      123.21     33.75 o 
  13  10   0      340.36      306.74     66.64 o 
  14  10   0      634.47      604.12     32.22 o 
   1  11   0      750.04      625.15     12.44 o 
   2  11   0      522.86      500.77      9.32 o 
   3  11   0       71.29       59.17      6.64 o 
   4  11   0      418.81      535.89      8.28 o 
   5  11   0      688.01      667.34     24.44 o 
   6  11   0      180.88      195.68     14.51 o 
   7  11   0      713.53      725.24     26.15 o 
   8  11   0      896.56      852.91     52.74 o 
   9  11   0      292.29      307.50     25.17 o 
  10  11   0      794.61      859.59     28.47 o 
  11  11   0      688.71      769.92     38.96 o 
  12  11   0      243.18      219.45     19.58 o 
  13  11   0        9.18       19.99     12.38 o 
   0  12   0      858.28      915.70     26.34 o 
   1  12   0        5.27       -1.61      3.62 o 
   2  12   0      124.18      159.38      7.43 o 
   3  12   0      191.84      194.88     12.45 o 
   4  12   0     1318.96     1439.42     25.37 o 
   5  12   0        0.64       -1.34      6.20 o 
   6  12   0      233.84      229.29     16.01 o 
   7  12   0        0.76        4.47      8.59 o 
   8  12   0        9.30        3.39      7.23 o 
   9  12   0      258.20      233.37     41.33 o 
  10  12   0      249.27      284.66     24.42 o 
  11  12   0       65.20       47.07     15.91 o 
  12  12   0       21.62       16.67      8.43 o 
  13  12   0       42.72       54.44     17.00 o 
   1  13   0     2233.42     2430.17     41.03 o 
   2  13   0      805.21      805.12     16.85 o 
   3  13   0       58.01       63.50      5.03 o 
   4  13   0      331.27      370.03     11.78 o 
   5  13   0       93.88       75.76      8.90 o 
   6  13   0        9.07       11.50      7.40 o 
   7  13   0      175.71      193.79     28.75 o 
   8  13   0        6.02       -3.92      9.07 o 
   9  13   0      226.22      239.38     21.38 o 
  10  13   0      494.31      510.27     18.44 o 
  11  13   0      455.36      495.34     57.31 o 
  12  13   0       56.76       54.56     14.25 o 
  13  13   0      304.53      285.13     52.51 o 
   0  14   0      229.10      263.75     12.27 o 
   1  14   0       14.37       13.28      4.17 o 
   2  14   0     3308.05     3474.09     61.61 o 
   3  14   0       87.11      116.12      6.39 o 
   4  14   0      147.32      138.30     11.99 o 
   5  14   0      466.85      458.21     14.78 o 
   6  14   0     1553.93     1640.99     40.39 o 
   7  14   0       17.90       16.42      7.67 o 
   8  14   0       67.86       52.79     10.91 o 
   9  14   0     1263.88     1313.08     37.16 o 
  10  14   0      131.16      117.61     20.78 o 
  11  14   0      622.56      608.03     28.30 o 
  12  14   0      138.12      209.43     42.60 o 
   1  15   0      436.90      499.00     16.22 o 
   2  15   0      390.30      386.41     13.60 o 
   3  15   0       45.30       44.54      6.83 o 
   4  15   0      280.47      268.17     10.31 o 
   5  15   0       69.12       76.58      6.54 o 
   6  15   0        0.08        2.28      5.38 o 
   7  15   0      156.77      142.14     28.09 o 
   8  15   0      169.30      181.20     26.88 o 
   9  15   0       77.07       76.82     19.45 o 
  10  15   0        8.56       10.22     10.31 o 
  11  15   0       82.41       68.07     17.59 o 
  12  15   0        8.93       30.68     11.44 o 
   0  16   0      830.86      887.75     48.05 o 
   1  16   0      787.99      841.02     21.95 o 
   2  16   0     1920.02     2036.14     38.90 o 
   3  16   0      231.44      237.62     13.05 o 
   4  16   0       78.95       82.69     11.70 o 
   5  16   0       11.41       10.50      4.83 o 
   6  16   0      333.49      380.59     20.11 o 
   7  16   0       13.31       13.87     10.91 o 
   8  16   0      431.35      433.44     18.42 o 
   9  16   0      510.37      518.59     22.42 o 
  10  16   0       71.23       53.98     10.27 o 
  11  16   0      541.49      572.52     24.19 o 
  12  16   0        0.97        8.53      8.19 o 
   1  17   0      356.04      344.00     11.60 o 
   2  17   0      584.62      643.64     20.73 o 
   3  17   0      602.33      572.82     19.33 o 
   4  17   0      857.11      839.71     26.62 o 
   5  17   0      794.36      807.92     31.22 o 
   6  17   0        1.34        6.32      6.01 o 
   7  17   0        4.84        0.22      7.16 o 
   8  17   0      429.13      457.83     27.08 o 
   9  17   0      303.02      276.51     32.46 o 
  10  17   0      234.92      264.06     40.05 o 
  11  17   0      166.16      207.87     33.46 o 
   0  18   0      917.01     1055.45     30.09 o 
   1  18   0      823.22      868.51     25.84 o 
   2  18   0      545.77      551.47     18.75 o 
   3  18   0       11.36       15.06      7.43 o 
   4  18   0        9.41       10.10      6.01 o 
   5  18   0       90.89       82.44     15.54 o 
   6  18   0        4.27       15.20      7.18 o 
   7  18   0      526.77      546.67     19.65 o 
   8  18   0      335.08      384.42     40.21 o 
   9  18   0     1061.41     1065.89     37.50 o 
  10  18   0      189.42      176.28     27.81 o 
  11  18   0       13.53       16.43      6.83 o 
   1  19   0        0.21       -1.89      6.14 o 
   2  19   0       25.66       30.12      7.51 o 
   3  19   0      146.37      122.89     15.77 o 
   4  19   0      269.97      238.06     34.58 o 
   5  19   0      192.01      187.45     31.57 o 
   6  19   0        2.74       17.90      8.72 o 
   7  19   0      318.04      381.53     20.86 o 
   8  19   0       93.09       73.25     15.42 o 
   9  19   0       47.18       40.74     14.87 o 
  10  19   0      750.15      856.66     30.73 o 
   0  20   0      440.28      522.96     34.56 o 
   1  20   0       52.70       73.36     14.20 o 
   2  20   0       25.03       25.27      8.93 o 
   3  20   0       24.41       38.96      9.54 o 
   4  20   0       50.64       69.64     16.10 o 
   5  20   0        0.30       13.75      9.81 o 
   6  20   0       71.54       94.61     19.89 o 
   7  20   0       38.44       21.60     12.55 o 
   8  20   0       23.40       21.17      8.94 o 
   9  20   0      276.30      264.01     32.26 o 
   1  21   0      241.66      287.89     37.00 o 
   2  21   0        4.54        1.71     12.45 o 
   3  21   0        1.96       10.33      6.04 o 
   4  21   0      237.32      271.25     50.33 o 
   5  21   0        2.83       14.52      7.67 o 
   6  21   0       77.73       97.47     17.47 o 
   7  21   0      133.66       92.69     17.56 o 
   8  21   0      108.65       98.34     18.09 o 
   0  22   0      432.67      472.40     32.71 o 
   1  22   0      340.88      320.20     56.40 o 
   2  22   0      182.45      179.42     29.91 o 
   3  22   0      657.72      710.98     25.79 o 
   4  22   0        2.93        5.82      8.69 o 
   5  22   0      120.79      139.24     26.88 o 
   6  22   0      808.16      900.07     39.20 o 
   7  22   0        0.76       16.79      6.57 o 
   1  23   0      362.39      374.43     28.08 o 
   2  23   0      328.11      376.45     53.84 o 
   3  23   0       21.55       42.13     13.80 o 
   4  23   0        0.06        2.21     11.71 o 
   5  23   0      223.35      197.52     41.88 o 
   6  23   0       10.79        5.06      8.34 o 
   0  24   0      656.17      725.96     42.21 o 
   1  24   0      804.68      916.80     43.13 o 
   2  24   0      286.84      307.74     51.11 o 
   3  24   0      150.50      154.32     28.07 o 
   4  24   0        0.85        8.83      9.57 o 
   5  24   0       81.79       61.39     16.45 o 
   1  25   0      915.77     1048.87     32.35 o 
   2  25   0        3.06       13.63     11.05 o 
   3  25   0      424.54      514.78     36.42 o 
 -15   1   1        0.16        0.43      7.02 o 
 -14   1   1      567.20      569.94     47.92 o 
 -13   1   1     1054.26      989.32     76.27 o 
 -12   1   1     1268.94     1451.67     54.79 o 
 -11   1   1       97.22       97.85     12.61 o 
 -10   1   1      100.53      105.41     18.94 o 
  -9   1   1      429.66      417.87     15.91 o 
  -8   1   1       52.57       62.65      5.04 o 
  -7   1   1     3365.85     3546.77     34.71 o 
  -6   1   1     3190.49     3152.55     31.92 o 
  -5   1   1     4759.91     4526.21     31.36 o 
  -4   1   1     2932.53     2686.83     50.84 o 
  -3   1   1      196.07      215.88      3.12 o 
  -2   1   1     3255.48     2789.23     31.84 o 
  -1   1   1     4924.81     4543.25     33.75 o 
   0   1   1     1828.92     1619.91     21.60 o 
   1   1   1      308.07      329.89      4.28 o 
   2   1   1      402.72      352.68     11.49 o 
   3   1   1    14747.76    14114.67    134.48 o 
   4   1   1      539.27      495.59     10.99 o 
   5   1   1      249.34      271.85      6.34 o 
   6   1   1      167.22      129.53      3.25 o 
   7   1   1     3205.74     3571.75     58.74 o 
   8   1   1      355.05      316.43      7.40 o 
   9   1   1      225.52      217.64      7.23 o 
  10   1   1      358.56      380.30     10.80 o 
  11   1   1     1933.51     2035.18     78.14 o 
  12   1   1     1287.83     1316.86     85.97 o 
  13   1   1      665.70      643.88     40.94 o 
  14   1   1       42.24       40.72     14.99 o 
  15   1   1      466.73      643.93     43.10 o 
 -15   2   1      129.80      123.94     33.62 o 
 -14   2   1       38.31       34.77     15.03 o 
 -13   2   1      166.83      176.76     35.56 o 
 -12   2   1      716.30      806.24     27.52 o 
 -11   2   1      402.20      376.33     24.33 o 
 -10   2   1     3832.30     3999.89    101.68 o 
  -9   2   1      701.49      661.47     24.83 o 
  -8   2   1      802.78      749.51     16.69 o 
  -7   2   1      215.47      261.66      4.93 o 
  -6   2   1       26.43       17.41      2.95 o 
  -5   2   1     1820.99     1635.63     18.38 o 
  -4   2   1      526.41      557.62      8.31 o 
  -3   2   1     6825.27     6212.30     71.23 o 
  -2   2   1     2006.83     1720.12     39.19 o 
  -1   2   1     1364.11     1208.83     38.07 o 
   0   2   1       95.24      105.87      3.68 o 
   1   2   1     2494.83     2181.31     36.53 o 
   2   2   1    24479.79    29029.66    651.22 o 
   3   2   1      439.04      384.39     11.26 o 
   4   2   1      167.51      138.63      3.53 o 
   5   2   1     3023.08     2929.10     46.63 o 
   6   2   1     3280.40     3330.86     65.19 o 
   7   2   1      164.25      139.42      6.45 o 
   8   2   1        4.46        6.80      2.28 o 
   9   2   1      334.55      363.55      8.09 o 
  10   2   1      812.38      809.07     26.75 o 
  11   2   1        4.64       24.36     13.09 o 
  12   2   1      454.03      470.06     22.34 o 
  13   2   1      254.93      250.18     48.35 o 
  14   2   1       19.91       24.49     18.95 o 
  15   2   1       10.32       33.72     31.73 o 
 -15   3   1       14.72       13.86      7.94 o 
 -14   3   1       31.40       25.56     13.67 o 
 -13   3   1       81.20       74.43     13.11 o 
 -12   3   1        0.73       16.90      9.14 o 
 -11   3   1      597.12      611.90     29.49 o 
 -10   3   1      664.88      629.30     24.07 o 
  -9   3   1        6.79       10.34      3.06 o 
  -8   3   1        3.21        6.73      2.59 o 
  -7   3   1      620.57      586.11     15.36 o 
  -6   3   1      349.31      330.16      6.57 o 
  -5   3   1     2373.89     2403.49     49.17 o 
  -4   3   1      555.20      508.60      7.91 o 
  -3   3   1      438.72      408.17      7.25 o 
  -2   3   1    14461.94    14635.97    122.74 o 
  -1   3   1      369.14      320.12      5.34 o 
   0   3   1       43.55       47.79      4.20 o 
   1   3   1    21521.58    24252.11    342.23 o 
   2   3   1    17641.13    18555.46    250.92 o 
   3   3   1    10334.96     9452.88     81.79 o 
   4   3   1     3149.86     2993.45     74.60 o 
   5   3   1     1997.05     2155.78     27.83 o 
   6   3   1      341.67      425.08      8.08 o 
   7   3   1       12.80       26.42      3.93 o 
   8   3   1      185.61      178.21     10.05 o 
   9   3   1       38.10       27.08      5.04 o 
  10   3   1       29.71       21.79      4.98 o 
  11   3   1      421.00      432.56     19.38 o 
  12   3   1        0.82       13.68      6.82 o 
  13   3   1      161.26      151.22     33.19 o 
  14   3   1      170.70      197.92     50.58 o 
  15   3   1       89.98       56.55     41.98 o 
 -15   4   1        7.01       16.72      9.78 o 
 -14   4   1       16.26       23.05      6.69 o 
 -13   4   1     1090.63     1028.39     42.48 o 
 -12   4   1       52.66       52.90      9.94 o 
 -11   4   1       11.08       14.99      8.31 o 
 -10   4   1     4317.24     4713.27    132.96 o 
  -9   4   1       24.40       33.88      6.68 o 
  -8   4   1     3651.88     3729.01     80.50 o 
  -7   4   1     1467.95     1527.11     21.83 o 
  -6   4   1      841.47      819.80     14.65 o 
  -5   4   1     3419.80     3246.98     41.89 o 
  -4   4   1     2037.20     2041.73     42.49 o 
  -3   4   1     2630.39     2389.63     52.57 o 
  -2   4   1    11085.38    10344.94    165.10 o 
  -1   4   1     2011.11     1835.71     50.74 o 
   0   4   1    26094.94    28547.79    585.65 o 
   1   4   1     1458.51     1341.92     26.93 o 
   2   4   1     5302.02     4722.60     50.25 o 
   3   4   1     9121.01     8603.10    102.85 o 
   4   4   1      164.55      173.58      3.73 o 
   5   4   1     3775.98     3675.00     45.47 o 
   6   4   1     2822.29     3102.02     41.83 o 
   7   4   1       55.48       37.76      4.97 o 
   8   4   1      187.72      206.26      7.94 o 
   9   4   1      819.09      862.47     14.40 o 
  10   4   1     2947.17     2892.91     60.51 o 
  11   4   1       76.74       79.46     15.45 o 
  12   4   1       12.23        5.85      4.86 o 
  13   4   1      300.75      371.16     29.98 o 
  14   4   1       19.02       14.18     17.17 o 
 -15   5   1       95.83      126.49     34.36 o 
 -14   5   1       11.42       13.87      6.37 o 
 -13   5   1       29.08       25.01      8.70 o 
 -12   5   1      166.47      145.89     27.96 o 
 -11   5   1       45.22       21.63     11.48 o 
 -10   5   1       53.38       45.80      8.87 o 
  -9   5   1        8.90       14.66      5.78 o 
  -8   5   1      167.69      188.62     11.76 o 
  -7   5   1       69.71       87.60      4.70 o 
  -6   5   1     1443.83     1478.96     21.70 o 
  -5   5   1      700.79      735.98     14.35 o 
  -4   5   1     1953.29     1905.93     29.02 o 
  -3   5   1        9.95       11.80      2.52 o 
  -2   5   1      113.44       94.96      3.97 o 
  -1   5   1      887.28      862.76     13.18 o 
   0   5   1    24596.74    29023.79    463.96 o 
   1   5   1      902.96      851.85     13.09 o 
   2   5   1    21403.97    22244.36    264.67 o 
   3   5   1      583.00      553.85     10.66 o 
   4   5   1     1108.49     1049.81     19.18 o 
   5   5   1       20.07        2.33      3.12 o 
   6   5   1     4101.68     4373.31     71.59 o 
   7   5   1       79.92       91.36      6.30 o 
   8   5   1      382.90      437.80     12.42 o 
   9   5   1     1323.18     1290.70     23.55 o 
  10   5   1       10.18        8.54      4.12 o 
  11   5   1        0.85        4.02      5.31 o 
  13   5   1       63.17       58.79     19.37 o 
  14   5   1        3.11       14.75     11.35 o 
 -15   6   1        0.02        4.77      6.76 o 
 -14   6   1       25.66       23.03      8.38 o 
 -13   6   1      177.10      161.11     29.54 o 
 -12   6   1      442.41      429.41     18.46 o 
 -11   6   1        3.50        4.11      4.92 o 
 -10   6   1      106.98       94.41      9.94 o 
  -9   6   1      453.38      479.88     15.78 o 
  -8   6   1      845.21      917.07     25.87 o 
  -7   6   1       14.64       14.14      3.89 o 
  -6   6   1      828.32      936.85     21.84 o 
  -5   6   1    10048.17    10105.30    141.52 o 
  -4   6   1      640.70      682.41     14.14 o 
  -3   6   1      785.40      689.71     11.76 o 
  -2   6   1       71.06       89.26      3.29 o 
  -1   6   1     2555.35     2514.33     93.45 o 
   0   6   1     4147.67     3717.66     49.38 o 
   1   6   1       80.83       90.96      3.85 o 
   2   6   1     6984.29     6629.89     91.98 o 
   3   6   1      144.05      105.40      3.28 o 
   4   6   1      167.55      154.33      3.44 o 
   5   6   1        9.94        5.58      4.13 o 
   6   6   1        3.88        3.05      3.08 o 
   7   6   1       49.85       59.80      8.54 o 
   8   6   1       46.97       54.84      5.39 o 
   9   6   1       85.08       78.87      5.53 o 
  10   6   1      287.60      268.32     14.63 o 
  11   6   1       87.78       82.70     19.15 o 
  12   6   1        2.65        9.53      9.33 o 
  13   6   1        0.72       -1.90      8.69 o 
  14   6   1      156.02      135.10     34.60 o 
 -15   7   1      156.35      147.26     50.04 o 
 -14   7   1       86.18       53.38     13.71 o 
 -13   7   1       29.03       31.96      9.65 o 
 -12   7   1        5.86       10.70      5.91 o 
 -11   7   1       47.44       52.73     13.31 o 
 -10   7   1      463.72      457.82     17.91 o 
  -9   7   1     2887.53     2851.57     85.19 o 
  -8   7   1      150.74      150.73     24.87 o 
  -7   7   1     1862.23     1906.47     45.66 o 
  -6   7   1      226.06      259.02     13.96 o 
  -5   7   1        0.25        3.97      4.06 o 
  -4   7   1     9880.64    10521.51    396.51 o 
  -3   7   1      438.45      396.13      8.02 o 
  -2   7   1     1605.96     1629.68     39.11 o 
  -1   7   1        1.54        2.13      1.68 o 
   0   7   1    10116.76     9518.42    127.00 o 
   1   7   1    10457.38    10430.42    124.24 o 
   2   7   1      992.53      880.16     14.05 o 
   3   7   1     1286.99     1233.76     27.87 o 
   4   7   1      303.44      319.05      8.22 o 
   5   7   1       65.66       72.44      6.01 o 
   6   7   1     5082.59     5454.44    239.96 o 
   7   7   1      442.73      410.79     15.03 o 
   8   7   1      553.47      557.79     16.09 o 
   9   7   1       13.84       10.98      3.93 o 
  10   7   1     2276.56     2303.29     61.77 o 
  11   7   1      359.22      385.31     28.02 o 
  12   7   1      531.15      168.37     12.53 o 
  13   7   1       47.23       27.70     23.75 o 
  14   7   1        8.97       14.80      8.72 o 
 -14   8   1        6.19       15.18      8.47 o 
 -13   8   1      245.09      234.52     34.89 o 
 -12   8   1     1291.47     1291.03     53.54 o 
 -11   8   1     1328.96     1392.67     44.03 o 
 -10   8   1      854.56      891.71     42.88 o 
  -9   8   1     2186.17     2244.82     59.32 o 
  -8   8   1      160.94      198.95     16.58 o 
  -7   8   1      242.17      312.32     11.02 o 
  -6   8   1       18.76       32.27      9.88 o 
  -5   8   1      271.47      279.14      8.56 o 
  -4   8   1      359.17      309.03     11.25 o 
  -3   8   1      187.21      160.04      3.35 o 
  -2   8   1      839.52      942.57     16.23 o 
  -1   8   1       52.50       51.71      4.01 o 
   0   8   1     4352.76     3874.62     54.30 o 
   1   8   1     1870.42     1813.62     29.81 o 
   2   8   1      167.54      171.20      3.77 o 
   3   8   1       30.60       39.75      6.58 o 
   4   8   1      209.70      267.45      6.73 o 
   5   8   1      230.27      303.38      8.23 o 
   6   8   1      305.21      305.78     12.44 o 
   7   8   1     1264.91     1236.82     28.25 o 
   8   8   1     1266.79     1234.20     28.18 o 
   9   8   1     6092.61     6491.84    146.46 o 
  10   8   1      414.49      373.90     16.05 o 
  11   8   1     1229.73     1237.29     36.41 o 
  12   8   1        9.52       12.44      6.90 o 
  13   8   1      212.52      150.13     39.46 o 
  14   8   1      271.28      342.00     58.17 o 
 -14   9   1       30.35       35.08     10.27 o 
 -13   9   1      137.59      153.15     27.43 o 
 -12   9   1       39.83       54.89     12.15 o 
 -11   9   1     1493.20     1469.49     38.90 o 
 -10   9   1       31.82       40.99      9.81 o 
  -9   9   1     1207.29     1153.47     32.68 o 
  -8   9   1      475.26      476.30     18.60 o 
  -7   9   1      572.60      595.73     22.88 o 
  -6   9   1      668.28      701.02     21.82 o 
  -5   9   1      766.94      735.02     23.33 o 
  -4   9   1        4.37        5.45      2.07 o 
  -3   9   1      175.03      205.81     10.21 o 
  -2   9   1        1.48        0.23      2.66 o 
  -1   9   1      661.93      698.91     16.59 o 
   0   9   1     1273.45     1240.67     13.19 o 
   1   9   1        2.94        2.26      1.75 o 
   2   9   1     1662.76     1788.98     26.87 o 
   3   9   1     1106.98     1107.88     23.36 o 
   4   9   1       24.82       20.98      3.65 o 
   5   9   1      405.34      427.98     12.56 o 
   6   9   1       66.27       49.95      8.93 o 
   7   9   1      155.08      177.21     11.72 o 
   8   9   1      502.63      529.30     21.36 o 
   9   9   1      110.18      117.29      8.90 o 
  10   9   1      504.47      488.73     24.24 o 
  11   9   1      913.05      889.88     37.50 o 
  12   9   1      211.64      113.15    101.38 o 
  13   9   1       67.25       55.46     20.23 o 
  14   9   1       10.60       22.68     16.49 o 
 -14  10   1       98.14      121.80     31.69 o 
 -13  10   1       10.69        1.29     11.14 o 
 -12  10   1      305.38      314.82     34.50 o 
 -11  10   1      196.36      220.32     20.34 o 
 -10  10   1      404.39      457.90     20.34 o 
  -9  10   1      116.28       98.08     17.38 o 
  -8  10   1       30.47       25.37      6.78 o 
  -7  10   1       18.27        9.79      6.78 o 
  -6  10   1      182.64      193.21     11.97 o 
  -5  10   1     1548.39     1515.68     43.64 o 
  -4  10   1      798.85      724.99     19.28 o 
  -3  10   1      188.08      250.94      9.02 o 
  -2  10   1      934.83      936.03     22.19 o 
  -1  10   1      224.48      208.25     11.87 o 
   0  10   1       59.45       55.28      9.18 o 
   1  10   1     3118.25     2940.18     56.50 o 
   2  10   1     5722.04     5329.99    124.29 o 
   3  10   1     1279.32     1332.10     29.70 o 
   4  10   1     1279.77     1103.33     24.98 o 
   5  10   1     1410.35     1432.31     20.79 o 
   6  10   1       27.29       30.51      4.79 o 
   7  10   1     1963.57     2055.49     55.06 o 
   8  10   1     1577.91     1738.89     40.78 o 
   9  10   1      276.27      264.71     11.04 o 
  10  10   1       21.24        9.12      9.35 o 
  11  10   1      437.62      429.05     18.33 o 
  12  10   1      474.96      398.18     78.34 o 
  13  10   1      160.50      125.80     45.88 o 
 -14  11   1        0.31        8.07      6.96 o 
 -13  11   1      114.66      118.88     27.86 o 
 -12  11   1      232.98      237.54     51.12 o 
 -11  11   1      210.05      156.78     33.81 o 
 -10  11   1       58.53       31.19     10.23 o 
  -9  11   1       20.12       11.56      7.68 o 
  -8  11   1        2.44        8.79      8.90 o 
  -7  11   1       25.33       26.07      8.08 o 
  -6  11   1      150.14      208.46     32.70 o 
  -5  11   1     1063.92     1071.15     29.46 o 
  -4  11   1        6.68        7.63      2.79 o 
  -3  11   1      817.28      829.65     24.44 o 
  -2  11   1      472.10      501.17     10.36 o 
  -1  11   1     2191.87     2307.16     63.57 o 
   0  11   1       20.86       18.56      3.25 o 
   1  11   1      449.26      495.57      9.74 o 
   2  11   1      374.11      311.83      7.43 o 
   3  11   1     1423.05     1499.34     28.16 o 
   4  11   1      508.54      470.03     10.11 o 
   5  11   1      326.50      334.45      8.36 o 
   6  11   1       63.70       65.35      7.17 o 
   7  11   1       36.78       43.34      3.83 o 
   8  11   1        8.76       10.50      2.06 o 
   9  11   1       59.06       59.96     15.62 o 
  10  11   1       62.48       51.72     13.93 o 
  11  11   1      364.47      348.49     40.99 o 
  12  11   1      399.89      362.94     74.72 o 
  13  11   1        9.34        4.73     12.54 o 
 -13  12   1        2.21        8.36     12.96 o 
 -12  12   1      186.96      179.43     30.43 o 
 -11  12   1       43.70       40.93     10.58 o 
 -10  12   1      106.42      128.34     18.64 o 
  -9  12   1        2.14        0.37      8.50 o 
  -8  12   1      164.72      166.57     33.89 o 
  -7  12   1        0.04        1.58      7.63 o 
  -6  12   1      540.92      559.60     21.00 o 
  -5  12   1      541.62      600.34     22.90 o 
  -4  12   1        0.60        2.32      3.36 o 
  -3  12   1      574.39      522.11     18.54 o 
  -2  12   1      674.07      635.69     16.58 o 
  -1  12   1      776.23      761.79     24.43 o 
   0  12   1        9.80       13.08      4.23 o 
   1  12   1     1690.88     1674.76     29.80 o 
   2  12   1     1873.96     2024.08     37.33 o 
   3  12   1      365.69      412.65     10.08 o 
   4  12   1     1123.97     1074.35     22.71 o 
   5  12   1     1440.91     1463.74     29.69 o 
   6  12   1      453.52      466.33     17.16 o 
   7  12   1     1231.94     1294.85     31.89 o 
   8  12   1      542.18      510.23     20.83 o 
   9  12   1      100.27       86.83     13.69 o 
  10  12   1      269.03      299.26     15.52 o 
  11  12   1      944.50     1094.57     39.58 o 
  12  12   1       10.56        8.94      6.27 o 
  13  12   1      519.43      548.09     45.73 o 
 -13  13   1        0.21       15.82      8.87 o 
 -12  13   1      208.09      267.33     23.42 o 
 -11  13   1       17.41        7.10      9.18 o 
 -10  13   1       31.98       39.57     14.54 o 
  -9  13   1       93.78      122.98     18.49 o 
  -8  13   1      765.43      717.05     29.85 o 
  -7  13   1        2.39       11.39      6.80 o 
  -6  13   1       53.08       34.32      8.48 o 
  -5  13   1        4.06        5.73      3.79 o 
  -4  13   1       92.61      134.25      8.14 o 
  -3  13   1     1246.02     1242.72     31.13 o 
  -2  13   1      122.36      125.15     10.31 o 
  -1  13   1     3019.30     3209.47     56.58 o 
   0  13   1      690.79      696.50     31.72 o 
   1  13   1      453.58      445.05     14.54 o 
   2  13   1     4196.43     4321.39    106.44 o 
   3  13   1        3.79        3.18      2.77 o 
   4  13   1      156.43      145.21      6.78 o 
   5  13   1      818.88      779.46     22.88 o 
   6  13   1      967.75      914.54     25.71 o 
   7  13   1        3.03        3.62      2.18 o 
   8  13   1       24.49       36.90      8.40 o 
   9  13   1      246.46      265.22     18.08 o 
  10  13   1       94.68       78.43     14.85 o 
  11  13   1        0.86        8.95      5.61 o 
  12  13   1      875.75      902.91     37.27 o 
  13  13   1        0.25      -15.78     28.71 o 
 -13  14   1        0.41        0.00     12.35 o 
 -12  14   1       32.63       26.56     12.94 o 
 -11  14   1        0.00        0.83     10.01 o 
 -10  14   1      270.35      328.58     27.19 o 
  -9  14   1       64.92       56.14     12.35 o 
  -8  14   1       37.65       31.57      8.98 o 
  -7  14   1      153.65      168.72     30.49 o 
  -6  14   1       28.24       25.12      9.19 o 
  -5  14   1       37.65       40.17      8.10 o 
  -4  14   1       38.94       46.18      9.24 o 
  -3  14   1      472.81      543.29     16.89 o 
  -2  14   1       15.51       19.83      5.13 o 
  -1  14   1       20.63       19.17      6.42 o 
   0  14   1       57.51       81.13     13.29 o 
   1  14   1      784.84      854.89     26.99 o 
   2  14   1      145.09      172.24      8.88 o 
   3  14   1      655.58      678.43     21.18 o 
   4  14   1      716.44      751.08     21.69 o 
   5  14   1       90.90       71.52      4.93 o 
   6  14   1      399.31      372.96      7.68 o 
   7  14   1      339.22      328.37     11.40 o 
   8  14   1       44.74       41.79     11.17 o 
   9  14   1      173.95      147.91     22.16 o 
  10  14   1       65.27       68.75     11.14 o 
  11  14   1      287.39      306.79     13.97 o 
  12  14   1       44.71       24.45     10.71 o 
 -12  15   1        4.83        2.31     10.34 o 
 -11  15   1       12.56       24.73      8.13 o 
 -10  15   1      251.67      233.34     54.93 o 
  -9  15   1      586.35      654.28     24.42 o 
  -8  15   1      400.63      357.91     21.10 o 
  -7  15   1        6.54       10.74      6.55 o 
  -6  15   1      252.20      284.33     17.22 o 
  -5  15   1       55.80       60.86      5.46 o 
  -4  15   1       67.40       77.96      6.41 o 
  -3  15   1       96.39      102.88      7.23 o 
  -2  15   1       91.09      106.39      8.71 o 
  -1  15   1      183.70      202.27      9.72 o 
   0  15   1      304.14      299.02     15.17 o 
   1  15   1        5.96        2.77      8.06 o 
   2  15   1     1092.61     1037.97     30.39 o 
   3  15   1     1457.04     1503.13     41.71 o 
   4  15   1      103.77      108.50     10.10 o 
   5  15   1      433.39      427.22     18.23 o 
   6  15   1       47.23       64.01      6.97 o 
   7  15   1      896.44      980.45     24.73 o 
   8  15   1       14.15       17.34      5.38 o 
   9  15   1        0.08        0.01      7.19 o 
  10  15   1      254.63      286.53     18.17 o 
  11  15   1        0.43        0.02      7.72 o 
  12  15   1      307.91      306.12     42.46 o 
 -12  16   1       15.86       31.81     11.67 o 
 -11  16   1      113.64      131.99     27.51 o 
 -10  16   1       15.70       14.15      9.00 o 
  -9  16   1      138.39      110.91     23.11 o 
  -8  16   1      123.05      135.05     21.63 o 
  -7  16   1       14.53       13.12      8.08 o 
  -6  16   1      269.37      262.79     33.68 o 
  -5  16   1       30.54       30.16      6.22 o 
  -4  16   1       19.49       14.07      5.34 o 
  -3  16   1      164.51      173.79      9.30 o 
  -2  16   1        0.29       12.45      4.63 o 
  -1  16   1      498.95      524.21     18.38 o 
   0  16   1      579.45      604.00     23.09 o 
   1  16   1      417.87      409.32     19.90 o 
   2  16   1      486.80      445.53     18.40 o 
   3  16   1      120.79      132.68     11.76 o 
   4  16   1        3.81        6.54      4.33 o 
   5  16   1       22.86       22.58      4.82 o 
   6  16   1        6.49       13.89      5.78 o 
   7  16   1      322.53      290.08     16.89 o 
   8  16   1        2.97        4.42      9.53 o 
   9  16   1        0.16        2.31     12.24 o 
  10  16   1       74.99       73.60     12.27 o 
  11  16   1      400.64      456.76     41.75 o 
 -11  17   1       29.94       38.43     11.62 o 
 -10  17   1        6.84        9.57      9.39 o 
  -9  17   1      836.65      907.79     40.28 o 
  -8  17   1       75.40       57.82     12.16 o 
  -7  17   1       14.86       11.91      8.08 o 
  -6  17   1       14.68       11.41      6.68 o 
  -5  17   1        0.91        8.73      6.84 o 
  -4  17   1       35.75       32.80      6.62 o 
  -3  17   1      286.53      272.66     11.51 o 
  -2  17   1       55.53       60.26     11.00 o 
  -1  17   1       21.13        6.25      5.93 o 
   0  17   1      909.27      932.96     40.01 o 
   1  17   1      165.16      134.17     17.53 o 
   2  17   1       28.75       34.03      6.95 o 
   3  17   1      512.34      508.33     18.65 o 
   4  17   1      109.13      109.54      7.52 o 
   5  17   1     1055.80      978.17     36.67 o 
   6  17   1      809.77      745.26     18.30 o 
   7  17   1      129.30       93.89     18.95 o 
   8  17   1     1526.07     1458.50     48.47 o 
   9  17   1      620.21      674.37     29.23 o 
  10  17   1       15.28       16.66      8.90 o 
  11  17   1        9.14       13.19      6.78 o 
 -11  18   1       37.24       25.46      9.27 o 
 -10  18   1       22.19       40.33      9.98 o 
  -9  18   1      141.94       99.90     17.16 o 
  -8  18   1      445.63      442.81     14.62 o 
  -7  18   1      313.31      328.84     28.84 o 
  -6  18   1        4.59        6.79      6.18 o 
  -5  18   1       20.15       28.65      6.56 o 
  -4  18   1      143.60      129.72     19.75 o 
  -3  18   1     1705.51     1773.83     34.14 o 
  -2  18   1     1831.38     1981.11     49.51 o 
  -1  18   1     5522.90     6264.12    107.74 o 
   0  18   1      587.46      599.98     23.44 o 
   1  18   1      950.72     1005.23     46.41 o 
   2  18   1       56.83       70.63     10.56 o 
   3  18   1      186.45      199.78     18.82 o 
   4  18   1      641.07      606.27     17.82 o 
   5  18   1      544.61      488.63     11.42 o 
   6  18   1      143.63      169.39     25.87 o 
   7  18   1     1344.36     1518.61     50.04 o 
   8  18   1       13.95       13.12      7.20 o 
   9  18   1      149.60      132.06     21.81 o 
  10  18   1       74.98       58.79     13.64 o 
 -10  19   1      566.37      662.04     24.15 o 
  -9  19   1       17.39       15.22      6.62 o 
  -8  19   1       67.47       96.13     14.23 o 
  -7  19   1      177.08      160.87     22.91 o 
  -6  19   1      744.40      746.53     25.79 o 
  -5  19   1      220.41      237.05     31.70 o 
  -4  19   1      155.88      167.60     22.98 o 
  -3  19   1       15.56       11.89      4.99 o 
  -2  19   1      136.31      113.52     17.69 o 
  -1  19   1      113.53      118.53     17.97 o 
   0  19   1      337.54      341.11     36.46 o 
   1  19   1      357.35      383.58     20.44 o 
   2  19   1       38.29       42.59     10.25 o 
   3  19   1      123.82      114.52     14.76 o 
   4  19   1       22.52       20.01      8.17 o 
   5  19   1      322.40      333.02     39.97 o 
   6  19   1       15.06       25.11     11.10 o 
   7  19   1      196.45      205.06     33.76 o 
   8  19   1       18.53       18.89      7.32 o 
   9  19   1      136.82      123.03     20.39 o 
  10  19   1      103.50      112.05     19.95 o 
  -9  20   1        0.56       16.45      6.90 o 
  -8  20   1       47.52       35.11     10.55 o 
  -7  20   1      451.01      492.81     26.58 o 
  -6  20   1       33.35       22.20      7.71 o 
  -5  20   1       28.12       19.77      9.08 o 
  -4  20   1      102.03       84.02     15.04 o 
  -3  20   1      785.66      852.79     41.47 o 
  -2  20   1      488.66      524.38     16.63 o 
  -1  20   1     1306.25     1515.20     31.31 o 
   0  20   1       34.94       24.90      7.00 o 
   1  20   1     1563.15     1752.55     54.90 o 
   2  20   1      306.99      272.67     17.98 o 
   3  20   1       32.86       35.52      7.72 o 
   4  20   1      183.11      186.00     10.16 o 
   5  20   1        0.78       13.91      6.59 o 
   6  20   1        6.04       12.28      6.07 o 
   7  20   1        7.97       15.39      8.65 o 
   8  20   1      355.15      396.58     30.70 o 
   9  20   1       68.41       55.81     14.81 o 
  -8  21   1       25.13       28.29     11.67 o 
  -7  21   1      151.14      131.70     19.94 o 
  -6  21   1      372.81      415.51     23.68 o 
  -5  21   1      210.29      248.82     43.63 o 
  -4  21   1      617.34      634.63     24.79 o 
  -3  21   1      367.82      416.10     17.47 o 
  -2  21   1      225.99      221.26     31.43 o 
  -1  21   1      723.77      717.75     19.44 o 
   0  21   1      383.75      399.98     30.33 o 
   1  21   1       82.28       73.16     13.97 o 
   2  21   1      878.56      933.74     30.35 o 
   3  21   1        0.07       11.69      5.70 o 
   4  21   1      350.79      402.08     19.10 o 
   5  21   1       10.47       17.20      7.90 o 
   6  21   1      176.46      183.81     37.64 o 
   7  21   1       52.89       51.74     13.02 o 
   8  21   1       19.25       11.58      7.85 o 
  -8  22   1      118.65      110.57     19.82 o 
  -7  22   1        0.04       -4.10      7.66 o 
  -6  22   1      125.72      120.43     20.38 o 
  -5  22   1      368.37      389.07     27.32 o 
  -4  22   1       11.40       18.24      5.66 o 
  -3  22   1       69.74       78.00     12.01 o 
  -2  22   1      893.45      998.04     32.01 o 
  -1  22   1        9.47       13.66     10.02 o 
   0  22   1        0.60        9.84      7.46 o 
   1  22   1      197.17      233.78     16.12 o 
   2  22   1       44.26       44.23      8.22 o 
   3  22   1        0.27        9.86      6.76 o 
   4  22   1        3.81        9.25     10.12 o 
   5  22   1        2.62       14.05     10.46 o 
   6  22   1      158.19      170.02     31.17 o 
   7  22   1        0.55        8.43      6.90 o 
  -6  23   1      101.27      125.20     22.33 o 
  -5  23   1      121.16      123.64     20.55 o 
  -4  23   1       21.79       14.31      7.98 o 
  -3  23   1       17.54       19.48      8.18 o 
  -2  23   1      145.52      121.73     21.17 o 
  -1  23   1        6.94        9.72      8.27 o 
   0  23   1      727.52      755.86     22.06 o 
   1  23   1      135.71      144.84     19.21 o 
   2  23   1       65.83       52.89     13.32 o 
   3  23   1        1.70        6.12     10.70 o 
   4  23   1       36.77       59.90     15.78 o 
   5  23   1       75.63       71.81     16.57 o 
   6  23   1       44.54       38.48     14.93 o 
  -5  24   1      155.24      178.38     27.17 o 
  -4  24   1      159.98      165.44     22.97 o 
  -3  24   1     1368.07     1530.85     73.49 o 
  -2  24   1        6.80       22.12      8.70 o 
  -1  24   1      579.07      682.00     29.36 o 
   0  24   1        0.94        5.41      7.78 o 
   1  24   1        0.42       10.54      7.02 o 
   2  24   1        0.13       10.94     11.63 o 
   3  24   1        1.46        6.45     11.99 o 
   4  24   1        6.15       16.50     12.52 o 
   5  24   1        0.43       21.92      8.07 o 
  -3  25   1        0.04       23.02     13.82 o 
  -2  25   1       93.12       76.07     22.69 o 
  -1  25   1        4.76       21.22     12.46 o 
   0  25   1       40.40       31.81     10.01 o 
   1  25   1       54.55       59.99     16.88 o 
   2  25   1      547.69      603.32     46.70 o 
   3  25   1      466.38      551.44     29.60 o 
 -15   0   2      949.14     1181.51     79.17 o 
 -14   0   2      184.53      146.06     52.35 o 
 -13   0   2       44.22       49.83     23.61 o 
 -12   0   2      233.53      243.75     72.88 o 
 -11   0   2       27.19       29.99     13.40 o 
 -10   0   2      136.19      136.48     26.12 o 
  -9   0   2      661.62      663.15     23.48 o 
  -8   0   2      620.05      642.09     16.83 o 
  -7   0   2      665.76      609.56     15.96 o 
  -6   0   2      134.63      103.28      4.20 o 
  -5   0   2      644.67      741.33     15.89 o 
  -2   0   2    19895.80    20684.26    274.40 o 
  -1   0   2    51820.84    75539.98    191.16 o 
   0   0   2     5615.90     4819.48     43.09 o 
   1   0   2     1608.53     1465.58     26.00 o 
   2   0   2     1287.11     1095.07     34.54 o 
   3   0   2     2415.76     2292.39     57.96 o 
   4   0   2      773.45      719.51     29.29 o 
   5   0   2       30.64       78.68     29.79 o 
   6   0   2    10867.11    10694.02    472.00 o 
   7   0   2     1962.65     2155.04     65.45 o 
   8   0   2     1975.77     2009.78     84.78 o 
   9   0   2     1625.00     1742.74     57.36 o 
  10   0   2      695.01      747.77     56.62 o 
  11   0   2        3.82        7.31     13.58 o 
  12   0   2      220.93      242.56     69.68 o 
  13   0   2       70.64       75.83     45.23 o 
  14   0   2     1352.50     1307.96     85.83 o 
 -15   1   2        0.33        5.33     12.32 o 
 -14   1   2       52.94       46.98     13.32 o 
 -13   1   2       77.78       66.13     17.36 o 
 -12   1   2     2124.11     2270.56     61.73 o 
 -11   1   2     1424.49     1386.83     44.96 o 
 -10   1   2     2917.45     3112.04     61.08 o 
  -9   1   2        9.09        5.64      2.13 o 
  -8   1   2       61.79       51.30      8.56 o 
  -7   1   2     1676.00     1838.53     20.53 o 
  -6   1   2     1393.34     1384.25     14.94 o 
  -5   1   2        0.24        1.38      1.66 o 
  -4   1   2      493.96      464.81      6.92 o 
  -3   1   2        6.26        8.21      1.45 o 
  -2   1   2     5568.04     4925.02     54.31 o 
  -1   1   2    11882.89    11410.79     72.94 o 
   0   1   2     2366.66     2072.94     31.08 o 
   1   1   2     4344.93     3720.65     42.00 o 
   2   1   2        0.94        4.15      1.40 o 
   3   1   2       26.22       24.76      2.32 o 
   4   1   2      553.63      516.55     11.14 o 
   5   1   2     8028.67     8499.30    295.02 o 
   6   1   2      562.42      551.88     15.07 o 
   7   1   2      571.18      687.70     19.53 o 
   8   1   2       31.80       35.21     11.91 o 
   9   1   2      151.78      128.77     23.01 o 
  10   1   2        6.68       12.22     17.10 o 
  11   1   2        8.11       26.94     11.79 o 
  12   1   2       35.06       23.53     12.76 o 
  13   1   2      110.01       91.51     21.27 o 
  14   1   2      161.14      142.89     44.05 o 
 -15   2   2      582.34      707.04     32.03 o 
 -14   2   2       60.89       68.49     11.56 o 
 -13   2   2       61.56       56.35     14.20 o 
 -12   2   2      690.49      676.57     35.13 o 
 -11   2   2       21.25       28.49      7.85 o 
 -10   2   2      696.90      674.81     24.50 o 
  -9   2   2       29.94       20.94      5.09 o 
  -8   2   2      467.79      514.50     12.88 o 
  -7   2   2     1205.10     1135.80     22.06 o 
  -6   2   2      309.08      343.19      6.09 o 
  -5   2   2      983.41      967.50     14.26 o 
  -4   2   2     1550.67     1484.49     20.61 o 
  -3   2   2      313.66      347.22      5.02 o 
  -2   2   2    10634.69     9603.25    134.74 o 
  -1   2   2    17632.29    18214.81    162.33 o 
   0   2   2     1655.97     1682.82     22.99 o 
   1   2   2    19340.90    20087.45    258.49 o 
   2   2   2     9406.28     8413.20    102.30 o 
   3   2   2      826.06      817.61     14.86 o 
   4   2   2     1044.35      932.65     18.62 o 
   5   2   2     2576.88     2461.75     90.08 o 
   6   2   2     1520.35     1544.45     38.59 o 
   7   2   2       64.99       61.04      3.11 o 
   8   2   2     4341.69     4472.89     93.19 o 
   9   2   2      491.83      474.63     15.67 o 
  10   2   2      444.56      398.33     18.16 o 
  11   2   2        3.53        5.73      6.30 o 
  12   2   2      479.44      482.76     21.65 o 
  13   2   2      101.16       89.59     28.07 o 
  14   2   2       38.49       38.45      9.12 o 
 -15   3   2        1.14       16.46     16.60 o 
 -14   3   2     1410.88     1534.55     54.26 o 
 -13   3   2      442.27      415.92     17.71 o 
 -12   3   2     1073.50     1067.07     28.98 o 
 -11   3   2        0.39        5.37      6.07 o 
 -10   3   2     1527.70     1666.30     39.68 o 
  -9   3   2       75.24       83.91      6.52 o 
  -8   3   2      610.23      547.36     10.56 o 
  -7   3   2     3686.30     3919.21     79.12 o 
  -6   3   2      163.74      169.57      3.12 o 
  -5   3   2      231.10      316.57      6.28 o 
  -4   3   2     1090.67     1027.04     13.97 o 
  -3   3   2      315.02      330.03      4.93 o 
  -2   3   2      343.09      279.67      6.51 o 
  -1   3   2        7.92        5.21      2.38 o 
   0   3   2     5458.54     4970.36     87.16 o 
   1   3   2     3394.36     3058.96     29.62 o 
   2   3   2      692.17      712.88     12.57 o 
   3   3   2     5270.07     5009.54    130.65 o 
   4   3   2      655.73      559.78     17.59 o 
   5   3   2     3427.35     3454.31     61.29 o 
   6   3   2      802.35      819.23     18.87 o 
   7   3   2      224.99      239.42      6.92 o 
   8   3   2        0.49        3.26      2.03 o 
   9   3   2      322.10      379.00      8.89 o 
  10   3   2      625.34      607.74     26.86 o 
  11   3   2      485.97      505.03     48.18 o 
  12   3   2      119.54      104.58     21.18 o 
  13   3   2     1160.64     1180.02    115.15 o 
  14   3   2      117.61      142.67     25.93 o 
 -15   4   2        0.20       11.71      6.46 o 
 -14   4   2      328.03      390.72     30.31 o 
 -13   4   2        0.61        7.58      4.24 o 
 -12   4   2      608.95      569.56     17.75 o 
 -11   4   2      602.56      613.33     22.99 o 
 -10   4   2      312.15      333.13      9.00 o 
  -9   4   2      311.04      338.69     12.15 o 
  -8   4   2     1134.11     1238.39     22.09 o 
  -7   4   2        4.34        9.93      2.07 o 
  -6   4   2      798.70      870.01     17.04 o 
  -5   4   2      191.44      189.39      3.58 o 
  -4   4   2     1038.36      977.25     15.01 o 
  -3   4   2     2471.76     2427.18     38.30 o 
  -2   4   2     4803.80     4200.94     57.61 o 
  -1   4   2     7425.75     6728.50    139.19 o 
   0   4   2     1146.29     1080.19     18.27 o 
   1   4   2      169.40      166.98      5.76 o 
   2   4   2     4534.49     4207.20     90.45 o 
   3   4   2       90.58       91.61      3.97 o 
   4   4   2        4.60       10.65      3.05 o 
   5   4   2     1403.40     1327.98     32.32 o 
   6   4   2      279.85      290.11      7.20 o 
   7   4   2      210.25      237.03      7.44 o 
   8   4   2      297.65      303.67      8.55 o 
   9   4   2       33.10       38.91      5.40 o 
  10   4   2      145.11      155.41      9.18 o 
  11   4   2       13.33       74.07     40.90 o 
  12   4   2      153.40      141.39     32.06 o 
  13   4   2       96.61       84.47     18.60 o 
  14   4   2        7.63       19.85      8.64 o 
 -15   5   2        0.01       10.07      8.64 o 
 -14   5   2      361.84      364.95     21.17 o 
 -13   5   2      286.79      251.56     20.50 o 
 -12   5   2      209.96      241.22     33.41 o 
 -11   5   2        0.77        3.98      7.04 o 
 -10   5   2      367.16      374.69     13.71 o 
  -9   5   2      101.55      103.71      5.78 o 
  -8   5   2      439.77      449.05     13.73 o 
  -7   5   2     1691.28     1766.83     31.82 o 
  -6   5   2       37.41       29.12      2.37 o 
  -5   5   2     2122.77     2034.64     30.12 o 
  -4   5   2      639.67      693.94     11.63 o 
  -3   5   2       28.72       27.95      4.26 o 
  -2   5   2    23838.63    26218.69    296.82 o 
  -1   5   2    12118.05    11523.90    102.23 o 
   0   5   2    15481.20    15806.78    207.74 o 
   1   5   2      539.15      533.99      9.70 o 
   2   5   2     1681.70     1654.88     30.14 o 
   3   5   2      276.44      273.49      6.86 o 
   4   5   2       61.30       41.68      7.94 o 
   5   5   2     4093.59     4004.49    122.99 o 
   6   5   2      532.04      457.36     10.55 o 
   7   5   2      497.80      518.34     13.79 o 
   8   5   2      753.26      740.75     20.57 o 
   9   5   2       97.78      102.84     11.51 o 
  10   5   2      572.57      562.21     25.06 o 
  11   5   2     1015.32      956.76     28.83 o 
  12   5   2        4.96        3.87      8.25 o 
  13   5   2      668.23      707.31     67.78 o 
  14   5   2       35.93       27.28     12.83 o 
 -15   6   2      290.15      378.53     37.90 o 
 -14   6   2      274.89      267.08     35.23 o 
 -13   6   2      100.80       66.50     15.09 o 
 -12   6   2       39.19       39.35      9.52 o 
 -11   6   2        2.09        6.02      5.05 o 
 -10   6   2        8.68        9.95      3.63 o 
  -9   6   2        0.19        1.51      3.99 o 
  -8   6   2       32.12       28.42      4.91 o 
  -7   6   2      219.84      232.36      6.43 o 
  -6   6   2      250.82      221.88      5.09 o 
  -5   6   2      896.07     1052.70     20.32 o 
  -4   6   2     5388.61     4987.27     95.37 o 
  -3   6   2     2177.98     2211.07     40.94 o 
  -2   6   2      184.84      190.63      4.07 o 
  -1   6   2     1317.25     1333.86     20.97 o 
   0   6   2     6060.45     5364.59     73.23 o 
   1   6   2     2010.62     1933.27     30.22 o 
   2   6   2      147.51      114.16      5.54 o 
   3   6   2     1817.42     1721.35     22.79 o 
   4   6   2        0.18        0.66      3.61 o 
   5   6   2     7501.76     7028.45    218.69 o 
   6   6   2     1047.19     1021.96     30.93 o 
   7   6   2       12.11        9.95      2.63 o 
   8   6   2      280.05      272.64     12.31 o 
   9   6   2      576.53      550.96     16.55 o 
  10   6   2        3.53       13.32      7.22 o 
  11   6   2      467.87      399.63    116.44 o 
  12   6   2      468.17      404.20     21.19 o 
  13   6   2        7.46      -13.83     26.03 o 
  14   6   2      124.89      136.36     52.98 o 
 -15   7   2       11.63       18.40      8.23 o 
 -14   7   2        0.17        4.57      6.21 o 
 -13   7   2        2.23        8.74      7.48 o 
 -12   7   2      718.59      717.68     27.63 o 
 -11   7   2      638.43      646.76     21.93 o 
 -10   7   2       95.36      103.93      4.82 o 
  -9   7   2      685.78      702.61     21.39 o 
  -8   7   2      801.20      867.78     31.06 o 
  -7   7   2       31.48       31.79      6.50 o 
  -6   7   2        0.55        4.71      3.95 o 
  -5   7   2      169.88      153.15      4.19 o 
  -4   7   2      140.14      148.79      5.55 o 
  -3   7   2       61.62       70.35      7.92 o 
  -2   7   2        0.02        0.91      3.26 o 
  -1   7   2     1089.36     1105.55     18.04 o 
   0   7   2        0.33        4.10      2.63 o 
   1   7   2     3415.11     3423.27     49.85 o 
   2   7   2     6596.88     6206.13    130.87 o 
   3   7   2     9662.76     9147.08    219.15 o 
   4   7   2      729.46      741.65     17.55 o 
   5   7   2      372.17      413.98      8.98 o 
   6   7   2     2215.88     2155.49     37.93 o 
   7   7   2     1835.67     1891.68     37.63 o 
   8   7   2      963.19      968.79     23.80 o 
   9   7   2      128.02      123.22      7.99 o 
  10   7   2        6.39       14.64      5.08 o 
  11   7   2      375.28      320.42     33.80 o 
  12   7   2      124.33      129.79     35.51 o 
  13   7   2      130.92      100.81     50.24 o 
  14   7   2        0.14      -17.12     21.99 o 
 -14   8   2       20.10       23.38      9.40 o 
 -13   8   2       68.11       61.82     12.43 o 
 -12   8   2        0.06       10.03      5.72 o 
 -11   8   2       43.09       23.30      8.33 o 
 -10   8   2      152.16      146.78     27.68 o 
  -9   8   2        0.09        6.81      6.02 o 
  -8   8   2      657.89      741.35     27.47 o 
  -7   8   2     1289.01     1289.64     38.23 o 
  -6   8   2     1503.67     1559.39     33.54 o 
  -5   8   2      577.68      591.18     15.48 o 
  -4   8   2      394.69      496.50      8.33 o 
  -3   8   2      107.89       97.29      4.03 o 
  -2   8   2      314.73      333.62      8.56 o 
  -1   8   2      694.80      711.72     13.76 o 
   0   8   2        2.98       -1.32      2.87 o 
   1   8   2       97.25      109.54      7.61 o 
   2   8   2      141.14      158.64      7.27 o 
   3   8   2     4648.22     4392.00     88.77 o 
   4   8   2     3117.72     3252.51     48.90 o 
   5   8   2      653.33      601.90     18.43 o 
   6   8   2      876.02      824.17     20.36 o 
   7   8   2       18.26       30.37      3.82 o 
   8   8   2     2583.38     2540.56     52.92 o 
   9   8   2        9.51       10.80      5.41 o 
  10   8   2     1174.85     1132.59     23.96 o 
  11   8   2      395.63      324.12    113.04 o 
  12   8   2      525.28      618.55     43.29 o 
  13   8   2       65.67       51.84     20.49 o 
  14   8   2      460.19      469.69     43.12 o 
 -14   9   2      437.15      520.35     35.18 o 
 -13   9   2       93.18       72.94     16.38 o 
 -12   9   2        2.45       12.34      4.96 o 
 -11   9   2      298.58      284.29     13.74 o 
 -10   9   2      524.97      500.94     17.87 o 
  -9   9   2        0.68        0.42      5.63 o 
  -8   9   2     2592.51     2638.05     60.51 o 
  -7   9   2       14.14        9.05      5.64 o 
  -6   9   2     1975.62     2117.67     54.23 o 
  -5   9   2      218.70      199.28     10.64 o 
  -4   9   2      104.19       80.56      3.46 o 
  -3   9   2     4275.14     4249.86    126.44 o 
  -2   9   2      112.24      109.08      5.73 o 
  -1   9   2      923.20      972.93     20.23 o 
   0   9   2     3566.08     3682.57     73.26 o 
   1   9   2     2700.80     2772.89     53.03 o 
   2   9   2    14237.46    14589.91    194.13 o 
   3   9   2     1184.79     1283.24     29.79 o 
   4   9   2      129.01      125.55      6.10 o 
   5   9   2      678.80      624.85     15.76 o 
   6   9   2       36.64       34.33      8.90 o 
   7   9   2      290.38      259.31     10.11 o 
   8   9   2      288.98      303.04     10.05 o 
   9   9   2      172.50      183.85     10.14 o 
  10   9   2     1265.06     1356.72     26.30 o 
  11   9   2       66.64       26.12     22.10 o 
  12   9   2        6.74       27.30     12.78 o 
  13   9   2       90.51       59.35     32.64 o 
 -14  10   2      814.65      894.17     41.94 o 
 -13  10   2      207.63      181.11     37.82 o 
 -12  10   2      541.11      596.93     41.89 o 
 -11  10   2       23.09       19.73      8.00 o 
 -10  10   2       21.22       17.87      6.99 o 
  -9  10   2      305.23      312.56     13.20 o 
  -8  10   2     1490.44     1547.69     42.44 o 
  -7  10   2     1270.59     1344.96     36.46 o 
  -6  10   2      422.24      417.27     19.02 o 
  -5  10   2      701.21      685.84     21.82 o 
  -4  10   2       36.50       32.85      2.53 o 
  -3  10   2      479.47      562.07     18.88 o 
  -2  10   2        1.32        0.41      2.86 o 
  -1  10   2     2233.20     2380.52     44.32 o 
   0  10   2     1326.01     1556.31     25.18 o 
   1  10   2     2903.57     3247.03     50.20 o 
   2  10   2     1605.45     1716.65     60.53 o 
   3  10   2      661.57      718.52     17.87 o 
   4  10   2      803.06      795.33     28.26 o 
   5  10   2      244.82      225.19      9.58 o 
   6  10   2      372.30      367.55     16.13 o 
   7  10   2       35.57       38.44      7.24 o 
   8  10   2     2268.69     2259.91     53.40 o 
   9  10   2     1243.81     1281.10     30.52 o 
  10  10   2       22.26       22.10      6.16 o 
  11  10   2      370.47      355.41     89.78 o 
  12  10   2      253.41      320.02     70.14 o 
  13  10   2      112.18      114.91     35.04 o 
 -14  11   2      129.47      113.34     30.68 o 
 -13  11   2        8.34       15.01      9.76 o 
 -12  11   2      242.09      220.38     27.12 o 
 -11  11   2      261.88      364.13     38.83 o 
 -10  11   2      726.36      786.83     18.49 o 
  -9  11   2       91.98       77.02     12.26 o 
  -8  11   2        4.70        8.53      7.49 o 
  -7  11   2       13.23       15.82      9.74 o 
  -6  11   2      491.95      496.34     20.09 o 
  -5  11   2     1700.38     1864.06     47.97 o 
  -4  11   2      607.43      586.03     16.01 o 
  -3  11   2      241.28      257.03     11.58 o 
  -2  11   2     1401.26     1507.85     31.51 o 
  -1  11   2      316.59      319.05     14.65 o 
   0  11   2     1363.30     1370.89     36.31 o 
   1  11   2      452.84      399.79     11.87 o 
   2  11   2     2440.80     2467.27     43.11 o 
   3  11   2       36.26       40.96      7.38 o 
   4  11   2      335.34      312.96     10.08 o 
   5  11   2       31.59       23.52      5.36 o 
   6  11   2      247.86      251.10      6.96 o 
   7  11   2       63.40       61.57     11.89 o 
   8  11   2      779.59      743.84     22.83 o 
   9  11   2      116.24      124.80      8.74 o 
  10  11   2      631.79      582.26     13.78 o 
  11  11   2      144.29       56.46     49.66 o 
  12  11   2       10.35       14.32      9.90 o 
  13  11   2       27.66       26.69     17.30 o 
 -13  12   2       32.37       29.47      8.32 o 
 -12  12   2        0.02       13.32      6.07 o 
 -11  12   2        0.06        1.16      6.27 o 
 -10  12   2      855.21      843.43     28.01 o 
  -9  12   2       11.99       25.59      8.28 o 
  -8  12   2      244.83      253.31     18.41 o 
  -7  12   2     1459.81     1572.33     49.80 o 
  -6  12   2       87.49       69.94     14.41 o 
  -5  12   2        4.85        4.26      4.73 o 
  -4  12   2     1116.22     1221.15     26.43 o 
  -3  12   2      228.85      221.10      7.52 o 
  -2  12   2       13.36       14.83      3.86 o 
  -1  12   2      419.63      488.73     11.53 o 
   0  12   2      973.15      966.49     26.03 o 
   1  12   2     1933.97     2075.37     40.67 o 
   2  12   2     1781.57     1787.06     34.69 o 
   3  12   2      361.47      436.98     11.49 o 
   4  12   2      103.99      109.10      7.27 o 
   5  12   2        0.60        6.33      2.53 o 
   6  12   2        0.84        1.33      3.50 o 
   7  12   2      850.87      841.29     32.62 o 
   8  12   2       79.10      104.59      9.29 o 
   9  12   2      665.48      683.01     14.50 o 
  10  12   2       35.56       35.35      7.14 o 
  11  12   2        4.32        3.61      8.06 o 
  12  12   2        4.63       22.84      9.62 o 
 -13  13   2        0.02       11.38      7.64 o 
 -12  13   2       18.96       30.98      8.54 o 
 -11  13   2       25.47       15.78      6.30 o 
 -10  13   2      187.73      194.15     30.41 o 
  -9  13   2      188.89      138.34     30.61 o 
  -8  13   2      119.55      110.38     17.42 o 
  -7  13   2      149.19      167.39     33.47 o 
  -6  13   2       39.29       28.48      9.83 o 
  -5  13   2      196.97      183.78     11.22 o 
  -4  13   2      610.86      501.93     19.38 o 
  -3  13   2      298.80      330.76     10.22 o 
  -2  13   2       14.23        7.64      4.43 o 
  -1  13   2       25.92       16.80      5.01 o 
   0  13   2     1767.65     1885.47     37.91 o 
   1  13   2      158.76      152.42     17.24 o 
   2  13   2      738.97      729.54     23.94 o 
   3  13   2      199.31      208.32     12.11 o 
   4  13   2      298.63      301.29      7.64 o 
   5  13   2      821.60      850.87     18.93 o 
   6  13   2        2.35        7.29      5.54 o 
   7  13   2     2586.33     2703.90     63.73 o 
   8  13   2       59.29       41.89      8.60 o 
   9  13   2       47.66       39.94     12.30 o 
  10  13   2       25.00       13.15      7.24 o 
  11  13   2      135.16       92.53     26.33 o 
  12  13   2        6.36       14.37     11.22 o 
 -13  14   2      125.97      129.18     31.43 o 
 -12  14   2      167.26      177.94     30.16 o 
 -11  14   2      255.34      244.36     23.09 o 
 -10  14   2      134.41      121.35     26.56 o 
  -9  14   2      661.74      729.28     20.89 o 
  -8  14   2       36.13       41.23     12.82 o 
  -7  14   2      425.75      383.67     16.47 o 
  -6  14   2     1751.45     1955.26     54.01 o 
  -5  14   2      246.16      212.24     14.32 o 
  -4  14   2      335.21      359.80     12.15 o 
  -3  14   2      367.59      352.31     17.99 o 
  -2  14   2      314.68      356.62     12.37 o 
  -1  14   2      208.31      221.34     27.69 o 
   0  14   2     1065.95     1069.81     28.80 o 
   1  14   2     1384.30     1483.23     34.56 o 
   2  14   2     1283.47     1393.77     32.23 o 
   3  14   2     2146.98     2368.89     77.28 o 
   4  14   2      203.59      214.61     12.64 o 
   5  14   2        9.27        9.94      3.79 o 
   6  14   2      131.67      158.03     11.25 o 
   7  14   2      749.39      769.68     20.58 o 
   8  14   2      375.00      379.07     22.69 o 
   9  14   2      178.70      138.66     22.42 o 
  10  14   2        1.07        9.44      5.77 o 
  11  14   2        0.25        5.65      5.06 o 
  12  14   2      148.07      137.16     37.93 o 
 -12  15   2        0.05        3.20      9.29 o 
 -11  15   2      479.78      463.00     21.28 o 
 -10  15   2        4.26       11.01      6.18 o 
  -9  15   2        6.29        8.10      8.11 o 
  -8  15   2       13.59       12.86      7.03 o 
  -7  15   2      564.82      529.33     25.88 o 
  -6  15   2       67.87       42.10     14.99 o 
  -5  15   2      107.36       98.79     12.17 o 
  -4  15   2        8.29       13.37      4.73 o 
  -3  15   2      392.80      403.92     25.34 o 
  -2  15   2       21.98       19.98      5.86 o 
  -1  15   2     1282.11     1374.91     33.87 o 
   0  15   2      118.99      120.56     20.99 o 
   1  15   2      165.32      163.54     13.57 o 
   2  15   2      512.91      517.77     18.84 o 
   3  15   2      157.43      174.77      9.94 o 
   4  15   2      611.59      524.65     40.89 o 
   5  15   2        2.35        1.85      3.59 o 
   6  15   2       15.20       12.94      3.17 o 
   7  15   2      100.80       91.07     16.58 o 
   8  15   2       26.35       31.28      7.84 o 
   9  15   2        9.49       18.54      7.54 o 
  10  15   2      243.65      231.38     35.41 o 
  11  15   2        9.92       12.72      7.93 o 
 -12  16   2       19.35       45.34     15.98 o 
 -11  16   2       36.31       23.06      9.27 o 
 -10  16   2      232.65      181.40     19.19 o 
  -9  16   2      658.49      716.90     36.79 o 
  -8  16   2       90.13       72.79     11.46 o 
  -7  16   2       16.01       15.09      7.26 o 
  -6  16   2      187.25      265.52     41.23 o 
  -5  16   2      252.06      262.23      8.12 o 
  -4  16   2        2.00        1.98      4.47 o 
  -3  16   2       53.73       65.02     11.32 o 
  -2  16   2      804.78      800.70     26.86 o 
  -1  16   2      704.68      731.29     26.45 o 
   0  16   2     1639.31     1593.59     39.26 o 
   1  16   2     5397.88     5875.48    148.53 o 
   2  16   2       14.66       10.49      4.79 o 
   3  16   2      795.90      880.21     30.61 o 
   4  16   2        5.18        8.83      4.91 o 
   5  16   2      204.96      217.36      9.58 o 
   6  16   2     1129.86     1104.93     31.01 o 
   7  16   2      142.93      162.10     23.61 o 
   8  16   2      380.20      354.18     18.23 o 
   9  16   2       49.76       50.54     12.39 o 
  10  16   2       62.16       69.40     11.22 o 
  11  16   2      135.90      142.03     26.78 o 
 -11  17   2      224.53      224.85     44.25 o 
 -10  17   2        1.20       12.53      8.18 o 
  -9  17   2       45.39       28.34     10.79 o 
  -8  17   2      335.10      316.93     21.80 o 
  -7  17   2       15.41        0.65     10.25 o 
  -6  17   2        4.61        6.83      4.23 o 
  -5  17   2      865.23      923.88     31.69 o 
  -4  17   2      125.59      129.68     23.20 o 
  -3  17   2       17.10       17.11      8.66 o 
  -2  17   2     1933.86     2016.26     70.31 o 
  -1  17   2      377.59      354.59     15.68 o 
   0  17   2        1.10       -7.37      9.18 o 
   1  17   2       80.88       76.12     16.25 o 
   2  17   2      978.01     1034.47     28.39 o 
   3  17   2      324.12      327.29     18.10 o 
   4  17   2      644.86      650.97     28.34 o 
   5  17   2       54.81       53.04      7.87 o 
   6  17   2        6.76       10.86      6.32 o 
   7  17   2     1479.98     1631.62     56.46 o 
   8  17   2      351.90      375.04     30.73 o 
   9  17   2        1.54        6.89      7.69 o 
  10  17   2       40.17       35.39      7.14 o 
 -11  18   2        3.41        8.66      8.99 o 
 -10  18   2      444.54      456.99     33.85 o 
  -9  18   2        0.33       11.98     10.42 o 
  -8  18   2       29.60       27.40     11.44 o 
  -7  18   2        1.32        7.12      8.42 o 
  -6  18   2       22.73       25.22      8.44 o 
  -5  18   2        0.83        3.47      4.19 o 
  -4  18   2      791.02      827.95     29.84 o 
  -3  18   2       78.86       70.25     12.51 o 
  -2  18   2      357.46      376.68     21.91 o 
  -1  18   2       17.34       28.73      7.14 o 
   0  18   2      308.99      333.76     13.16 o 
   1  18   2     1622.61     1757.56     45.05 o 
   2  18   2      151.33      144.28     22.98 o 
   3  18   2      286.11      283.32     13.89 o 
   4  18   2        3.52       14.23      5.23 o 
   5  18   2      206.05      209.24     13.89 o 
   6  18   2       71.52       62.24     11.07 o 
   7  18   2      199.88      193.30     27.42 o 
   8  18   2       38.99       44.49     12.36 o 
   9  18   2       41.56       40.67     12.38 o 
  10  18   2        1.30        3.91      6.52 o 
 -10  19   2       42.45       57.84     15.40 o 
  -9  19   2        4.67        0.80     10.04 o 
  -8  19   2      237.06      245.12     44.55 o 
  -7  19   2       58.61       43.53      9.06 o 
  -6  19   2        4.09       16.40      8.27 o 
  -5  19   2       18.51       13.99      9.05 o 
  -4  19   2      386.99      405.42     20.88 o 
  -3  19   2     2393.58     2719.81     50.78 o 
  -2  19   2      547.09      595.08     21.01 o 
  -1  19   2       20.21       13.77     11.14 o 
   0  19   2      476.71      503.77     25.74 o 
   1  19   2      298.32      278.79     12.66 o 
   2  19   2      516.56      597.34     22.05 o 
   3  19   2      274.59      275.63     22.90 o 
   4  19   2      206.64      238.53     13.11 o 
   5  19   2        7.05       -7.06     10.91 o 
   6  19   2      247.04      215.24     29.94 o 
   7  19   2      379.26      441.01     30.54 o 
   8  19   2        3.93       10.36      8.50 o 
   9  19   2        2.73        2.55      8.94 o 
  -9  20   2        4.29        9.11      5.83 o 
  -8  20   2       97.54       86.92     12.54 o 
  -7  20   2      122.70      153.48     22.96 o 
  -6  20   2       39.00       29.18      7.58 o 
  -5  20   2       44.43       35.30      8.67 o 
  -4  20   2       31.97       29.31      8.54 o 
  -3  20   2      221.57      242.22     33.56 o 
  -2  20   2      647.12      673.08     20.77 o 
  -1  20   2       86.00       69.46     12.78 o 
   0  20   2       56.29       76.98     11.27 o 
   1  20   2       22.37       22.20      6.36 o 
   2  20   2      240.25      217.88     27.54 o 
   3  20   2      567.74      564.84     22.55 o 
   4  20   2       13.81       13.53      5.32 o 
   5  20   2      587.05      628.19     23.84 o 
   6  20   2       62.83       61.87     11.97 o 
   7  20   2        6.70        5.55      8.31 o 
   8  20   2      149.34      155.85     25.02 o 
  -8  21   2        0.39       18.79      7.78 o 
  -7  21   2        3.28       11.74      9.19 o 
  -6  21   2      212.08      207.53     33.58 o 
  -5  21   2        0.96        8.88      9.08 o 
  -4  21   2      329.11      340.63     19.49 o 
  -3  21   2      136.78      168.79     22.17 o 
  -2  21   2      103.45      107.68     13.96 o 
  -1  21   2      129.45      119.38     18.59 o 
   0  21   2      803.60      821.38     35.44 o 
   1  21   2       23.96       23.70      7.99 o 
   2  21   2      976.43      975.65     31.13 o 
   3  21   2       14.38       20.38      5.60 o 
   4  21   2      145.01      142.60     23.47 o 
   5  21   2      353.27      287.51     34.58 o 
   6  21   2       60.23       42.34     11.11 o 
   7  21   2       33.15       31.47     10.95 o 
   8  21   2       40.45       33.59     10.67 o 
  -7  22   2        5.67        6.28      6.46 o 
  -6  22   2       32.43       29.29      8.77 o 
  -5  22   2       15.13       12.58      7.75 o 
  -4  22   2      302.46      284.94     39.44 o 
  -3  22   2      666.72      729.75     22.18 o 
  -2  22   2      227.04      264.33     38.62 o 
  -1  22   2      325.30      320.94     18.93 o 
   0  22   2       40.12       42.29      6.92 o 
   1  22   2      251.95      210.25     28.99 o 
   2  22   2      196.19      218.33     15.47 o 
   3  22   2      800.16      771.90     31.13 o 
   4  22   2        9.46       19.52      7.07 o 
   5  22   2       70.58       71.95     15.19 o 
   6  22   2      404.98      438.60     29.41 o 
   7  22   2      452.28      569.73     29.10 o 
  -6  23   2       26.56       31.31     11.27 o 
  -5  23   2        8.45       16.16      5.74 o 
  -4  23   2        0.51        3.14     10.00 o 
  -3  23   2      331.90      281.58     22.88 o 
  -2  23   2        5.36       -1.36     10.26 o 
  -1  23   2       37.21       31.22     10.84 o 
   0  23   2       58.64       45.00     14.02 o 
   1  23   2       52.97       47.79      9.69 o 
   2  23   2       72.10       67.75     13.63 o 
   3  23   2      708.49      740.27     29.83 o 
   4  23   2        5.61       21.84      6.71 o 
   5  23   2      206.83      222.10     33.97 o 
  -5  24   2       66.97       66.71     14.12 o 
  -4  24   2       49.05       68.06     11.72 o 
  -3  24   2        8.58        9.49     11.01 o 
  -2  24   2      140.92      105.87     20.36 o 
  -1  24   2        0.16        2.03      9.71 o 
   0  24   2       30.89       21.36      8.86 o 
   1  24   2      108.86       99.19     16.76 o 
   2  24   2       22.30       14.08      8.79 o 
   3  24   2        3.15       12.57      9.39 o 
   4  24   2       55.50       46.89     12.75 o 
  -2  25   2        0.08       12.65      6.58 o 
  -1  25   2       14.52       22.28     10.12 o 
   0  25   2       32.16       44.60      8.45 o 
   1  25   2       12.41       11.83      5.31 o 
 -14   1   3        0.18        7.45      5.94 o 
 -13   1   3       66.63       54.11     14.31 o 
 -12   1   3      802.94      870.76     19.85 o 
 -11   1   3     1704.83     1799.99     44.61 o 
 -10   1   3     1461.26     1424.40     27.09 o 
  -9   1   3      281.41      286.37      6.29 o 
  -8   1   3        1.48        4.38      2.25 o 
  -7   1   3       33.68       70.79      5.62 o 
  -6   1   3     1282.03     1548.75     24.35 o 
  -5   1   3     4852.47     4573.88    125.48 o 
  -4   1   3     7896.62     7036.54     97.87 o 
  -3   1   3      222.19      241.21      6.68 o 
  -2   1   3     2689.16     2461.94     36.10 o 
  -1   1   3     1667.94     1565.92     20.93 o 
   0   1   3      242.03      230.24      4.46 o 
   1   1   3        2.85        2.41      2.01 o 
   2   1   3      471.96      381.33      9.12 o 
   3   1   3     3064.45     2944.56     64.50 o 
   4   1   3      551.01      650.53     22.31 o 
   5   1   3      809.21      757.59     24.80 o 
   6   1   3     4193.09     4282.43    106.78 o 
   7   1   3       14.22       25.89     11.40 o 
   8   1   3      184.42      145.65     24.18 o 
   9   1   3      531.06      485.06     37.80 o 
  10   1   3     1617.83     1572.33     55.25 o 
  11   1   3       46.45       22.21      8.25 o 
  12   1   3      171.93      155.01     27.54 o 
  13   1   3       35.01       46.34     12.75 o 
  14   1   3       47.01       36.54     13.36 o 
 -14   2   3       23.66       35.77     13.79 o 
 -13   2   3     1039.96     1084.39     35.04 o 
 -12   2   3     3653.82     3800.29     74.53 o 
 -11   2   3        1.76        3.16      5.13 o 
 -10   2   3       17.72       15.60      4.18 o 
  -9   2   3       57.13       64.85      7.64 o 
  -8   2   3     1393.41     1470.22     16.92 o 
  -7   2   3     1186.55     1268.76     22.56 o 
  -6   2   3      775.49      711.38     12.85 o 
  -5   2   3       43.06       60.95      2.90 o 
  -3   2   3    10035.47     9133.28    149.61 o 
  -2   2   3    11830.21    11042.89    103.89 o 
  -1   2   3     1346.51     1342.43     18.11 o 
   0   2   3      320.64      284.00      4.52 o 
   1   2   3     2404.99     2306.02     28.75 o 
   2   2   3      550.90      556.66      9.18 o 
   3   2   3     3207.94     3126.28     57.84 o 
   4   2   3     1039.75     1134.65     46.47 o 
   5   2   3     3430.30     3728.55    100.41 o 
   6   2   3       82.33      104.92     18.76 o 
   7   2   3       30.97       34.98      9.91 o 
   8   2   3       11.32       22.05      8.36 o 
   9   2   3       55.37       52.74     14.51 o 
  10   2   3      274.23      235.89     41.83 o 
  11   2   3       12.26       19.49      9.16 o 
  12   2   3      213.21      191.27     39.36 o 
  13   2   3       12.24       24.39      9.16 o 
  14   2   3      176.96      178.20     27.99 o 
 -15   3   3       11.40       24.32     19.71 o 
 -14   3   3       48.98       35.82     14.43 o 
 -13   3   3      139.67      158.08     27.39 o 
 -12   3   3     2083.71     2164.13     43.63 o 
 -11   3   3     1311.10     1362.75     34.79 o 
 -10   3   3      120.29      126.49      8.21 o 
  -9   3   3      124.94      123.34      4.60 o 
  -8   3   3      585.66      616.90     15.13 o 
  -7   3   3       95.04      105.90      4.28 o 
  -6   3   3        7.63       17.46      2.88 o 
  -5   3   3      649.72      619.49     12.24 o 
  -4   3   3     1734.80     1800.97     21.68 o 
  -3   3   3     1942.87     1992.38     49.32 o 
  -2   3   3     1659.78     1673.67     22.15 o 
  -1   3   3     1327.81     1375.14     18.77 o 
   0   3   3      402.76      346.77      6.03 o 
   1   3   3      608.13      561.73     11.47 o 
   2   3   3      576.28      569.18     10.15 o 
   3   3   3     1665.28     1594.59     27.21 o 
   4   3   3       30.55       40.58      2.93 o 
   5   3   3      861.99     1010.32     27.76 o 
   6   3   3        5.04        6.56      1.27 o 
   7   3   3       33.18       27.64      4.08 o 
   8   3   3      119.05      114.83      4.50 o 
   9   3   3       77.03      108.66     18.93 o 
  10   3   3      356.40      347.96     21.38 o 
  11   3   3      151.37      133.17     24.84 o 
  12   3   3       31.29       27.42     11.44 o 
  13   3   3        6.92        8.17     10.71 o 
  14   3   3       23.30       30.87     18.90 o 
 -15   4   3       26.94       31.49     29.35 o 
 -14   4   3      363.81      454.76     38.99 o 
 -13   4   3      264.09      294.76     16.14 o 
 -12   4   3     2053.46     2087.43     44.02 o 
 -11   4   3      109.34       95.27     16.59 o 
 -10   4   3       36.36       38.56      6.26 o 
  -9   4   3        0.05        0.33      2.40 o 
  -8   4   3      323.27      309.50      5.19 o 
  -7   4   3       23.39       24.74      3.62 o 
  -6   4   3     1019.58     1239.43     23.40 o 
  -5   4   3       54.69       54.33      4.98 o 
  -4   4   3      794.81      789.27     12.77 o 
  -3   4   3      716.85      672.19     13.94 o 
  -2   4   3     2652.95     2549.86     48.69 o 
  -1   4   3      236.68      221.62      4.20 o 
   0   4   3      896.63      804.72     13.27 o 
   1   4   3     6975.80     6309.49    108.50 o 
   2   4   3     4491.67     4521.96     98.89 o 
   3   4   3        1.79        2.93      2.02 o 
   4   4   3     1945.15     1817.86     26.12 o 
   5   4   3     1477.19     1520.57     49.31 o 
   6   4   3       24.13       51.17      2.92 o 
   7   4   3     1149.59     1113.97     23.39 o 
   8   4   3      356.58      363.42      9.85 o 
   9   4   3        3.95        7.61      5.25 o 
  10   4   3       71.79       99.61     20.73 o 
  11   4   3      198.19      209.34     38.15 o 
  12   4   3      107.24      105.95     28.52 o 
  13   4   3       20.76       17.96     12.13 o 
  14   4   3      104.34       35.64     32.46 o 
 -15   5   3       52.14       23.18     23.75 o 
 -14   5   3       42.19       31.69     17.15 o 
 -13   5   3        0.29        9.78      3.88 o 
 -12   5   3      213.70      217.29     17.78 o 
 -11   5   3      208.38      188.68     15.78 o 
 -10   5   3      518.98      573.17     17.32 o 
  -9   5   3      562.50      573.80     15.17 o 
  -8   5   3        4.70        6.56      2.27 o 
  -7   5   3     2298.36     2343.51     34.95 o 
  -6   5   3      373.79      492.80      7.26 o 
  -5   5   3     1611.15     1749.04     21.52 o 
  -4   5   3       15.82       14.60      3.52 o 
  -3   5   3     1642.84     1612.33     21.31 o 
  -2   5   3     3738.86     3615.63     74.83 o 
  -1   5   3     4031.75     3861.38     66.01 o 
   0   5   3      444.84      432.77     11.86 o 
   1   5   3       57.96       70.38      8.32 o 
   2   5   3      816.79      726.38     16.83 o 
   3   5   3       42.74       54.52      4.66 o 
   4   5   3     1266.90     1295.76     29.02 o 
   5   5   3      191.87      260.14     13.69 o 
   6   5   3     1148.88     1202.83     27.95 o 
   7   5   3       34.54       39.24      7.01 o 
   8   5   3      870.15      851.40     22.30 o 
   9   5   3      637.61      612.50     19.23 o 
  10   5   3      144.26      128.78     27.48 o 
  11   5   3       23.97       32.95     10.38 o 
  12   5   3      300.44      254.16     55.13 o 
  13   5   3       79.54       65.64     29.58 o 
  14   5   3       48.22       75.82     32.40 o 
 -15   6   3       12.54       32.25     28.59 o 
 -14   6   3      197.45      215.71     38.36 o 
 -13   6   3       61.70       37.56      9.54 o 
 -12   6   3      351.19      314.98     15.68 o 
 -11   6   3     1916.11     1960.29     35.20 o 
 -10   6   3       12.39        3.57      7.12 o 
  -9   6   3      270.19      281.94      7.64 o 
  -8   6   3        9.83       16.07      3.18 o 
  -7   6   3      273.97      208.56      8.79 o 
  -6   6   3       25.85        8.17      1.97 o 
  -5   6   3      124.45      125.17      4.38 o 
  -4   6   3       71.60       68.95      4.57 o 
  -3   6   3      421.95      412.48     12.55 o 
  -2   6   3     3397.80     3192.40     60.79 o 
  -1   6   3     8433.41     8122.48    161.43 o 
   0   6   3      521.61      508.73     10.12 o 
   1   6   3        4.94        5.22      2.88 o 
   2   6   3      399.88      392.88      9.60 o 
   3   6   3      117.60      105.51      4.75 o 
   4   6   3      553.96      541.63     10.52 o 
   5   6   3      413.89      405.92      9.57 o 
   6   6   3      909.31      976.92     25.65 o 
   7   6   3        0.34        3.74      2.90 o 
   8   6   3      549.65      556.85     17.47 o 
   9   6   3        0.01        3.27      5.21 o 
  10   6   3      525.01       29.95    266.00 o 
  11   6   3      100.78       97.79     19.35 o 
  12   6   3        7.94        4.05     12.42 o 
  13   6   3        2.16      -12.94     15.73 o 
 -14   7   3       11.12       25.02     16.60 o 
 -13   7   3      883.09      907.67     25.26 o 
 -12   7   3      868.65      950.32     32.23 o 
 -11   7   3       67.03       57.33     13.90 o 
 -10   7   3      681.68      804.05     29.75 o 
  -9   7   3       29.20       28.72      6.07 o 
  -8   7   3       15.05       16.87      3.16 o 
  -7   7   3     1550.61     1602.53     29.58 o 
  -6   7   3     1231.44     1291.78     29.91 o 
  -5   7   3     1337.66     1455.14     29.51 o 
  -4   7   3      503.54      424.59      7.38 o 
  -3   7   3     2781.26     2929.90     53.42 o 
  -2   7   3      540.76      487.71     11.86 o 
  -1   7   3     1878.84     1991.56     31.40 o 
   0   7   3       26.71       21.58      3.83 o 
   1   7   3       37.51       37.88      5.58 o 
   2   7   3     2762.83     2707.75     40.03 o 
   3   7   3      271.42      307.53      8.41 o 
   4   7   3     3182.27     3051.07     55.04 o 
   5   7   3       70.40      104.68      7.20 o 
   6   7   3      839.69      801.66     25.39 o 
   7   7   3      123.23      124.64     10.17 o 
   8   7   3      293.02      305.15     11.09 o 
   9   7   3       56.98       44.73      7.56 o 
  11   7   3       26.47       24.31      9.67 o 
  12   7   3        1.38       19.59     14.81 o 
  13   7   3       97.92       61.86     31.64 o 
 -14   8   3      229.91      238.20     21.02 o 
 -13   8   3      534.00      562.26     19.54 o 
 -12   8   3        7.81        7.10      6.21 o 
 -11   8   3      669.53      655.56     30.14 o 
 -10   8   3       16.71       17.09      9.59 o 
  -9   8   3       12.29       10.40      5.13 o 
  -8   8   3     1109.55     1164.63     26.71 o 
  -7   8   3       91.42       76.66      3.87 o 
  -6   8   3      563.66      526.75     11.76 o 
  -5   8   3      136.20      142.11      7.70 o 
  -4   8   3      593.32      577.46     12.13 o 
  -3   8   3        0.13        2.64      4.28 o 
  -2   8   3     4729.20     4768.83    123.06 o 
  -1   8   3        0.09        6.33      3.85 o 
   0   8   3       53.27       86.67     10.76 o 
   1   8   3     4413.87     4616.82     92.99 o 
   2   8   3      339.47      351.42      9.49 o 
   3   8   3     1089.48     1096.11     27.01 o 
   4   8   3        2.03       -0.10      4.72 o 
   5   8   3     4554.22     4536.95     77.20 o 
   6   8   3      198.90      192.93     10.29 o 
   7   8   3       79.51       53.42      8.31 o 
   8   8   3     4452.75     4656.25    104.37 o 
   9   8   3      505.76      496.87     17.22 o 
  11   8   3      167.98      175.73     23.12 o 
  12   8   3        0.07        3.10     17.19 o 
  13   8   3       58.85       42.78     15.64 o 
 -14   9   3       16.35       20.19     15.12 o 
 -13   9   3      190.71      211.82     26.32 o 
 -12   9   3       66.65       71.22     14.12 o 
 -11   9   3      625.85      666.87     17.54 o 
 -10   9   3        4.68       10.92      7.95 o 
  -9   9   3      252.94      244.36     16.87 o 
  -8   9   3      337.85      325.10     11.78 o 
  -7   9   3       29.56       22.07      5.95 o 
  -6   9   3      502.85      523.95     15.57 o 
  -5   9   3       67.17       62.52      9.14 o 
  -4   9   3     1564.12     1628.01     37.79 o 
  -3   9   3       88.49      111.32      9.09 o 
  -2   9   3      323.25      302.48     14.81 o 
  -1   9   3     5606.77     5472.82    175.09 o 
   0   9   3       74.68      109.18     18.92 o 
   1   9   3     1547.05     1866.90     53.39 o 
   2   9   3      726.67      710.90     17.55 o 
   3   9   3     2541.00     2559.77     45.11 o 
   4   9   3     1259.14     1193.12     25.56 o 
   5   9   3       18.83       10.96      4.56 o 
   6   9   3      631.50      611.56     18.22 o 
   7   9   3     2299.91     2383.23     55.96 o 
   8   9   3     3374.52     3400.45     79.04 o 
   9   9   3        0.35       -2.24      5.07 o 
  10   9   3      420.14      409.33     81.75 o 
  11   9   3       12.43       -3.37     29.40 o 
  12   9   3        3.49       21.68     11.89 o 
  13   9   3       29.50       34.36     21.59 o 
 -14  10   3       84.34       55.49     15.95 o 
 -13  10   3      337.15      411.75     19.09 o 
 -12  10   3       85.33       94.26     16.41 o 
 -11  10   3        2.08        2.95      8.05 o 
 -10  10   3       43.18       36.58     10.05 o 
  -9  10   3       29.47       29.42      9.50 o 
  -8  10   3     3337.13     3410.88     88.42 o 
  -7  10   3        2.13        5.70      5.18 o 
  -6  10   3       95.34      118.99      4.38 o 
  -5  10   3      102.26       85.01      5.68 o 
  -4  10   3        2.26        2.74      4.01 o 
  -3  10   3       77.72       73.79     11.45 o 
  -2  10   3     2400.96     2457.93     38.37 o 
  -1  10   3     1338.48     1511.78     29.05 o 
   0  10   3      532.10      530.00     12.92 o 
   1  10   3      281.17      285.16     11.96 o 
   2  10   3      546.11      572.93     15.42 o 
   3  10   3        0.05       -2.54      5.35 o 
   4  10   3      135.01      157.48     11.14 o 
   5  10   3     1624.65     1592.88     33.83 o 
   6  10   3      152.77      128.88     12.48 o 
   7  10   3      136.71      157.12     22.90 o 
   8  10   3     1149.57     1136.75     30.00 o 
   9  10   3      301.01      289.92     10.66 o 
  10  10   3     2414.11     2458.55     88.53 o 
  11  10   3      203.93      239.13     59.45 o 
  12  10   3       17.27        6.94     12.33 o 
  13  10   3      391.45      516.72     60.26 o 
 -14  11   3       12.87       26.32      9.67 o 
 -13  11   3      182.30      148.76     27.26 o 
 -12  11   3        0.79        0.55      7.63 o 
 -11  11   3      460.87      474.64     19.82 o 
 -10  11   3      100.96      133.45     18.46 o 
  -9  11   3       87.37       83.27     14.61 o 
  -8  11   3       37.57       52.25     12.09 o 
  -7  11   3       60.69       72.55     13.05 o 
  -6  11   3      978.04     1027.59     23.24 o 
  -5  11   3       14.47       16.21      3.11 o 
  -4  11   3      183.02      185.88      7.00 o 
  -3  11   3      500.34      554.24     12.33 o 
  -2  11   3      163.11      206.50     11.26 o 
  -1  11   3       34.15       38.98      6.52 o 
   0  11   3      725.62      809.91     23.02 o 
   1  11   3        9.33        8.47      5.53 o 
   2  11   3     1517.17     1560.12     31.71 o 
   3  11   3      477.20      480.89     17.83 o 
   4  11   3        1.45        4.15      4.23 o 
   5  11   3      474.13      449.09     14.32 o 
   6  11   3      296.06      305.74      7.74 o 
   7  11   3      724.16      662.16     21.38 o 
   8  11   3      138.31      137.70     17.89 o 
   9  11   3        2.20        5.32      5.66 o 
  10  11   3       94.90       26.64     30.76 o 
  11  11   3        6.32      -15.22     22.67 o 
  12  11   3        1.74       14.39     15.39 o 
 -13  12   3       20.44       20.53      7.49 o 
 -12  12   3        4.65        5.82      6.96 o 
 -11  12   3       91.48       69.94     14.41 o 
 -10  12   3      204.99      184.06     29.49 o 
  -9  12   3       16.33       11.08      4.81 o 
  -8  12   3       10.85       19.47      7.24 o 
  -7  12   3      448.31      504.93     18.77 o 
  -6  12   3       48.37       60.70      5.99 o 
  -5  12   3       96.18       82.48      5.46 o 
  -4  12   3      864.87      845.90     24.05 o 
  -3  12   3        0.45        4.07      3.84 o 
  -2  12   3      405.91      380.43     12.28 o 
  -1  12   3      138.04      167.17     22.39 o 
   0  12   3      199.71      199.00     15.01 o 
   1  12   3       86.79      101.85     13.22 o 
   2  12   3        0.73       -1.19      5.97 o 
   3  12   3      229.59      201.97     10.65 o 
   4  12   3      914.05      832.58     23.55 o 
   5  12   3      116.79      113.06     15.33 o 
   6  12   3        0.15        9.73      4.42 o 
   7  12   3     1391.01     1400.23     37.68 o 
   8  12   3       37.20       22.59      6.05 o 
   9  12   3     1360.66     1371.81     48.99 o 
  10  12   3       28.06        5.03      6.07 o 
  11  12   3      154.51      144.91     39.03 o 
  12  12   3       69.59       80.80     25.83 o 
 -13  13   3       20.11       26.45      9.40 o 
 -12  13   3       44.04       61.66     15.71 o 
 -11  13   3      116.51       83.78     13.14 o 
 -10  13   3      305.09      342.31     19.59 o 
  -9  13   3      230.33      196.79     23.20 o 
  -8  13   3       26.81       29.71      7.53 o 
  -7  13   3     1459.52     1447.66     41.81 o 
  -6  13   3       48.29       40.07      4.39 o 
  -5  13   3      915.88      895.21     23.44 o 
  -4  13   3      896.77      969.51     31.38 o 
  -3  13   3     2277.89     2406.46     47.63 o 
  -2  13   3        6.28        4.24      5.46 o 
  -1  13   3      284.76      318.08     11.53 o 
   0  13   3      112.00      147.20     21.02 o 
   1  13   3      136.90      156.63      9.81 o 
   2  13   3       62.27       53.65      7.93 o 
   3  13   3       16.78       23.67      5.50 o 
   4  13   3      688.13      701.65     23.58 o 
   5  13   3     2027.28     2078.50     48.71 o 
   6  13   3      447.18      378.78     24.76 o 
   7  13   3      465.12      540.18     26.51 o 
   8  13   3     2355.18     2618.34     65.46 o 
   9  13   3        0.05       -1.99      6.39 o 
  10  13   3      157.09       41.49     42.41 o 
  11  13   3      134.13      148.80     36.55 o 
  12  13   3      488.99      620.87     79.01 o 
 -12  14   3      204.15      199.06     45.27 o 
 -11  14   3        3.36        2.85      5.90 o 
 -10  14   3       92.57       97.31     19.49 o 
  -9  14   3      118.83      116.80     17.02 o 
  -8  14   3     1602.24     1700.13     57.81 o 
  -7  14   3        0.47       -4.09      9.85 o 
  -6  14   3        3.95        4.42      3.04 o 
  -5  14   3        0.02        1.75      2.98 o 
  -4  14   3        4.98       15.97      3.98 o 
  -3  14   3        0.02       -2.80      4.34 o 
  -2  14   3     1052.69     1023.74     28.06 o 
  -1  14   3      711.17      731.78     29.80 o 
   0  14   3        0.71        6.43      4.73 o 
   1  14   3      337.82      338.76     10.76 o 
   2  14   3     1031.84     1036.29     24.23 o 
   3  14   3      160.76      145.32     20.64 o 
   4  14   3      147.15      144.82     21.84 o 
   5  14   3      242.86      235.09     11.78 o 
   6  14   3       70.66       69.64     10.96 o 
   7  14   3       26.48       27.41      8.72 o 
   8  14   3      190.61      192.19     21.55 o 
   9  14   3      239.47      266.20     33.98 o 
  10  14   3      377.40       26.89    218.84 o 
  11  14   3        0.18       10.96      9.03 o 
 -12  15   3      157.19      171.46     30.72 o 
 -11  15   3       39.75       45.15     10.68 o 
 -10  15   3        9.20       23.86      7.75 o 
  -9  15   3        4.50        6.09      6.60 o 
  -8  15   3      363.62      358.18     23.22 o 
  -7  15   3      658.75      614.40     28.58 o 
  -6  15   3      677.23      665.81     37.37 o 
  -5  15   3      226.09      206.20     11.72 o 
  -4  15   3        0.70       -0.54      2.95 o 
  -3  15   3     1136.17     1311.82     43.96 o 
  -2  15   3      789.92      746.82     30.02 o 
  -1  15   3     1632.04     1691.88     69.91 o 
   0  15   3        9.79       19.15      5.96 o 
   1  15   3       22.57       17.35      7.94 o 
   2  15   3      339.68      357.71     10.80 o 
   3  15   3        9.57        8.50      4.38 o 
   4  15   3      413.91      474.74     22.29 o 
   5  15   3      207.04      227.84     15.62 o 
   6  15   3      483.49      568.56     19.12 o 
   7  15   3     1083.71     1166.72     35.20 o 
   8  15   3       10.15        9.28      9.86 o 
   9  15   3      150.08      143.54     20.47 o 
  10  15   3       88.08      106.18     24.02 o 
  11  15   3      167.61      174.18     49.31 o 
 -12  16   3       78.88       97.02     23.05 o 
 -11  16   3        3.80       -1.04      8.16 o 
 -10  16   3        1.52       16.60      8.39 o 
  -9  16   3        0.05       13.38      7.97 o 
  -8  16   3      931.37     1006.10     35.67 o 
  -7  16   3      264.43      277.16     20.80 o 
  -6  16   3        0.38        2.97      6.05 o 
  -5  16   3      607.81      679.00     29.18 o 
  -4  16   3      989.95     1033.91     19.87 o 
  -3  16   3       77.95       75.53     18.04 o 
  -2  16   3     2646.78     2854.02     74.52 o 
  -1  16   3       97.43       82.74     16.08 o 
   0  16   3     1339.47     1389.33     45.01 o 
   1  16   3      201.25      192.39     27.17 o 
   2  16   3     1782.70     1960.99     61.13 o 
   3  16   3     1405.64     1420.21     36.39 o 
   4  16   3       14.74       14.05      5.49 o 
   5  16   3       79.17       98.87     12.92 o 
   6  16   3       16.00       12.37      4.97 o 
   7  16   3     1218.91     1234.56     65.93 o 
   8  16   3      127.26      109.59     19.61 o 
   9  16   3       76.18       66.16     12.12 o 
  10  16   3      138.80      130.39     31.39 o 
 -11  17   3       54.71       56.52      9.05 o 
 -10  17   3       26.55       21.37      8.13 o 
  -9  17   3      153.01      141.23     21.48 o 
  -8  17   3       43.83       55.14     13.32 o 
  -7  17   3       97.38       97.22     15.77 o 
  -6  17   3      215.15      207.01     34.62 o 
  -5  17   3       16.11       11.26      6.06 o 
  -4  17   3      159.29      172.86     15.58 o 
  -3  17   3      725.75      781.11     29.77 o 
  -2  17   3       91.05       91.67     14.43 o 
  -1  17   3        1.60        8.64     11.75 o 
   0  17   3        7.02       11.16      7.02 o 
   1  17   3      460.59      445.10     15.87 o 
   2  17   3      392.36      397.02     14.94 o 
   3  17   3      618.93      526.05     27.43 o 
   4  17   3      610.36      525.91     21.64 o 
   5  17   3       10.63       10.91      5.71 o 
   6  17   3      135.30      111.95     18.80 o 
   7  17   3      384.11      358.25     19.76 o 
   8  17   3       76.56       56.00     11.49 o 
   9  17   3      349.64      447.08     24.60 o 
  10  17   3      329.40      388.46     94.97 o 
 -10  18   3       96.93       88.46     20.28 o 
  -9  18   3        0.25       10.87      6.81 o 
  -8  18   3      177.54      217.63     36.24 o 
  -7  18   3        4.63       15.95      7.53 o 
  -6  18   3      973.10      962.37     35.46 o 
  -5  18   3     1208.19        2.20      1.68 o 
  -4  18   3     1133.56     1203.76     26.05 o 
  -3  18   3       26.74       22.06      7.25 o 
  -2  18   3      253.66      254.86     37.66 o 
  -1  18   3       44.56       43.92      9.13 o 
   0  18   3       31.70       31.07      8.21 o 
   1  18   3        0.37        1.83      4.95 o 
   2  18   3       33.67       43.96      7.99 o 
   3  18   3        4.22        2.64      5.81 o 
   4  18   3        0.35        7.75      4.88 o 
   5  18   3      271.20      272.08     16.99 o 
   6  18   3      106.18       85.14     15.73 o 
   7  18   3      680.99      775.80     31.60 o 
   8  18   3       37.68       49.55     12.13 o 
   9  18   3      255.58      205.77     42.25 o 
 -10  19   3      103.06       85.73     18.22 o 
  -9  19   3      302.86      320.53     27.80 o 
  -8  19   3      284.24      260.38     43.64 o 
  -7  19   3      242.53      187.00     36.54 o 
  -6  19   3       21.80       21.36      8.15 o 
  -5  19   3      297.74      310.71     25.09 o 
  -4  19   3       38.38       32.51      7.45 o 
  -3  19   3     3935.71     4577.18     63.82 o 
  -2  19   3       73.45       67.44     13.43 o 
  -1  19   3       80.31       76.35     10.38 o 
   0  19   3      248.30      218.16     30.43 o 
   1  19   3      223.09      239.08     19.48 o 
   2  19   3      219.37      237.86     20.53 o 
   3  19   3      571.49      605.06     13.67 o 
   4  19   3       27.17       26.15      8.02 o 
   5  19   3        1.55        8.50      4.16 o 
   6  19   3       23.35       17.10      9.30 o 
   7  19   3      122.60       99.11     19.27 o 
   8  19   3      201.75      176.96     37.38 o 
   9  19   3        7.56       10.94      5.67 o 
  -9  20   3        1.29       17.68      9.09 o 
  -8  20   3       66.71       60.36     16.58 o 
  -7  20   3        2.10       12.83     10.57 o 
  -6  20   3      261.33      231.03     35.97 o 
  -5  20   3       23.67       38.16     10.10 o 
  -4  20   3      983.38        0.96      2.82 o 
  -3  20   3      182.36      187.15     28.72 o 
  -2  20   3       34.89       26.96      8.03 o 
  -1  20   3        8.51        0.32      7.53 o 
   0  20   3        5.14        9.86      6.16 o 
   1  20   3      163.66      162.48     12.95 o 
   2  20   3        0.12       12.59      6.16 o 
   3  20   3        4.98       10.73      6.00 o 
   4  20   3        5.52       12.59      4.73 o 
   5  20   3        6.24        0.12     10.08 o 
   6  20   3       79.69       81.52     15.99 o 
   7  20   3      420.92      475.97     29.03 o 
   8  20   3       15.60        9.64      9.35 o 
  -8  21   3       60.51       33.74     15.32 o 
  -7  21   3      304.41      309.74     27.95 o 
  -6  21   3       95.82       88.63     15.19 o 
  -5  21   3       62.37       58.71     12.99 o 
  -4  21   3      428.14      445.29     20.73 o 
  -3  21   3      220.57      265.60     42.53 o 
  -2  21   3       49.34       60.15     12.84 o 
  -1  21   3     1230.91     1336.42     42.15 o 
   0  21   3      646.47      698.92     27.92 o 
   1  21   3       21.59       28.40      8.02 o 
   2  21   3      198.80      196.22     26.70 o 
   3  21   3      312.36      317.28     16.24 o 
   4  21   3       26.86       39.82     10.99 o 
   5  21   3       48.05       39.65     11.55 o 
   6  21   3      117.68       94.37     14.11 o 
   7  21   3        0.29        8.88     12.00 o 
  -7  22   3       88.15       93.30     18.14 o 
  -6  22   3       11.51        9.62      6.40 o 
  -5  22   3       11.16        1.14      8.43 o 
  -4  22   3        4.10        1.42      6.46 o 
  -3  22   3       75.57       74.40     14.14 o 
  -2  22   3       65.45       59.63     13.15 o 
  -1  22   3       64.86       92.58     17.04 o 
   0  22   3       34.63       33.39      9.72 o 
   1  22   3       75.35       85.14     13.93 o 
   2  22   3      152.47      141.53     21.35 o 
   3  22   3      228.48      195.04     14.20 o 
   4  22   3        0.13       15.91      8.90 o 
   5  22   3        8.48        2.97     10.11 o 
   6  22   3        8.12       14.03      8.42 o 
  -6  23   3      113.90      135.71     23.09 o 
  -5  23   3      682.07      739.88     21.57 o 
  -4  23   3        8.13       18.16      6.82 o 
  -3  23   3      544.68      625.01     27.78 o 
  -2  23   3      241.65      261.50     20.26 o 
  -1  23   3       30.54       48.30     11.83 o 
   0  23   3       11.01        4.71      8.60 o 
   1  23   3       63.20       66.19     13.20 o 
   2  23   3       67.38       70.44     11.84 o 
   3  23   3       34.61       21.17     11.11 o 
   4  23   3      500.70      498.20     25.22 o 
   5  23   3        4.39        6.78      8.91 o 
  -4  24   3      565.64      593.00     27.79 o 
  -3  24   3       87.19       74.60     14.17 o 
  -2  24   3      168.03      122.70     22.48 o 
  -1  24   3       18.29       23.24      9.00 o 
   0  24   3       38.72       26.54      9.74 o 
   1  24   3      133.16      116.11     22.29 o 
   2  24   3       57.46       57.90     12.39 o 
   3  24   3      183.45      169.37     30.53 o 
 -14   0   4       46.51       51.88     12.45 o 
 -13   0   4     1356.76     1413.29     86.56 o 
 -12   0   4      412.63      381.33     36.46 o 
 -11   0   4      171.59      155.33     10.79 o 
 -10   0   4       37.08       27.06      6.71 o 
  -9   0   4      726.55      677.62     22.22 o 
  -8   0   4        1.29        9.52      3.90 o 
  -7   0   4     5177.33     4870.97    170.25 o 
  -6   0   4        0.13        7.34      7.08 o 
  -5   0   4     5317.68     5543.23    165.93 o 
  -4   0   4     6331.23     6306.21    125.13 o 
  -3   0   4      623.88      648.91     24.17 o 
  -2   0   4       58.11       74.05      4.05 o 
  -1   0   4     3353.13     3388.66     48.69 o 
   0   0   4      641.94      571.84     15.16 o 
   1   0   4      437.92      452.04     11.26 o 
   2   0   4        0.31       10.25      3.22 o 
   3   0   4      782.25      757.07     24.94 o 
   4   0   4        2.49        2.92     10.44 o 
   5   0   4      663.17      780.50     33.34 o 
   6   0   4      244.49      327.24     39.94 o 
   7   0   4       21.30       24.10     13.32 o 
   8   0   4       88.05       82.74     16.68 o 
   9   0   4      443.41      423.53     39.15 o 
  10   0   4     4323.48     4139.96    113.57 o 
  11   0   4      451.19      475.33     83.00 o 
  12   0   4      359.32      264.77     64.93 o 
  13   0   4       22.18       39.54     19.59 o 
 -14   1   4       74.14       81.11     29.13 o 
 -13   1   4       10.27       11.78      6.67 o 
 -12   1   4       71.14       61.45      9.97 o 
 -11   1   4      295.86      307.01     11.45 o 
 -10   1   4       39.68       37.41      4.75 o 
  -9   1   4       94.57       95.41      5.15 o 
  -8   1   4      933.10      993.05     19.56 o 
  -7   1   4       35.37       36.97      2.67 o 
  -6   1   4     3565.68     3427.96    117.15 o 
  -5   1   4       42.79       29.06      1.74 o 
  -4   1   4     1316.77     1189.83     22.67 o 
  -3   1   4      192.46      192.85      3.00 o 
  -2   1   4       82.65       63.02      3.57 o 
  -1   1   4        8.64       14.42      3.35 o 
   0   1   4      557.05      544.25      9.65 o 
   1   1   4     1360.82     1284.24     12.75 o 
   2   1   4      663.75      697.33     13.27 o 
   3   1   4      937.48     1021.82     21.52 o 
   4   1   4        1.16        1.99      4.62 o 
   5   1   4       93.87      112.80     19.49 o 
   6   1   4       10.84       27.99      6.52 o 
   7   1   4      437.78      420.78     16.72 o 
   8   1   4        6.60        8.61      9.28 o 
   9   1   4       50.59       60.56     13.27 o 
  10   1   4      588.77      504.03     28.56 o 
  11   1   4        8.73       -9.37     10.49 o 
  12   1   4       13.60        8.05      7.54 o 
  13   1   4       23.05       26.18      8.38 o 
 -14   2   4       22.91       14.64     10.23 o 
 -13   2   4      202.36      192.68     12.10 o 
 -12   2   4      119.89      126.18     10.70 o 
 -11   2   4        3.16        5.28      3.60 o 
 -10   2   4       14.99       13.85      2.68 o 
  -9   2   4      233.61      247.88      4.99 o 
  -8   2   4      212.16      212.76      4.21 o 
  -7   2   4      229.76      214.14      7.13 o 
  -6   2   4        0.12        5.78      2.42 o 
  -5   2   4     1367.42     1412.28     28.86 o 
  -4   2   4     1195.26     1443.08     19.88 o 
  -3   2   4     1218.91     1214.90     10.70 o 
  -2   2   4     1630.52     1566.19     24.80 o 
  -1   2   4     7677.01     7404.84     83.43 o 
   0   2   4      124.08      140.87      5.13 o 
   1   2   4        3.90        9.22      2.84 o 
   2   2   4       12.50       34.79      4.10 o 
   3   2   4     1512.25     1496.39     29.38 o 
   4   2   4     1389.98     1336.47     25.46 o 
   5   2   4       20.90       27.29     10.32 o 
   6   2   4       96.52      117.25     16.48 o 
   7   2   4       55.90       67.81     13.26 o 
   8   2   4      147.95      146.26     22.34 o 
   9   2   4        0.84       17.01      6.71 o 
  10   2   4      580.90      562.44     44.14 o 
  11   2   4       24.86       34.39      9.09 o 
  12   2   4      134.23      122.49     25.59 o 
  13   2   4        2.25       21.27      9.97 o 
 -15   3   4        7.43       18.10     13.82 o 
 -14   3   4       91.80      112.45     33.23 o 
 -13   3   4     1094.78     1178.81     54.41 o 
 -12   3   4      326.53      324.04     10.93 o 
 -11   3   4        4.98       10.34      4.04 o 
 -10   3   4       30.92       32.97      4.94 o 
  -9   3   4     1146.32     1203.74     20.32 o 
  -8   3   4        0.68        2.86      2.29 o 
  -7   3   4        7.93        9.49      1.83 o 
  -6   3   4     3027.28     2885.06     88.93 o 
  -5   3   4       52.22       69.40      9.51 o 
  -4   3   4     1122.49     1038.41     27.01 o 
  -3   3   4     1333.19     1206.12     17.79 o 
  -2   3   4    10429.24    10409.01    167.58 o 
  -1   3   4     1227.46     1256.57     27.27 o 
   0   3   4     2333.54     2436.23     26.55 o 
   1   3   4      348.24      279.59      6.62 o 
   2   3   4        5.42        6.83      2.40 o 
   3   3   4      459.49      402.55      7.66 o 
   4   3   4       85.80      119.89      4.74 o 
   5   3   4       24.60       32.63      6.29 o 
   6   3   4     1223.72     1206.40     38.13 o 
   7   3   4      830.38      739.02     26.82 o 
   8   3   4      144.72      162.81     21.36 o 
   9   3   4      544.94      559.59     23.23 o 
  10   3   4       11.30       22.38     10.86 o 
  11   3   4      170.88      164.48     25.09 o 
  12   3   4       22.38       20.60      9.72 o 
  13   3   4        0.42        5.97      9.23 o 
 -15   4   4       15.50       16.10     19.90 o 
 -14   4   4       12.37       17.60     10.65 o 
 -13   4   4      221.68      216.11     18.98 o 
 -12   4   4      248.87      250.14     14.68 o 
 -11   4   4      128.83      149.01     14.49 o 
 -10   4   4     1237.42     1257.06     39.13 o 
  -9   4   4       59.33       53.65      7.56 o 
  -8   4   4        2.07        5.13      1.92 o 
  -7   4   4        7.28        6.68      2.63 o 
  -6   4   4      206.58      223.61      7.18 o 
  -5   4   4     1689.97     1932.16     39.64 o 
  -4   4   4      796.16      810.34     17.70 o 
  -3   4   4       43.81       55.12      7.48 o 
  -2   4   4     1165.02     1143.35     25.35 o 
  -1   4   4     1624.43     1686.80     22.54 o 
   0   4   4     1038.78     1164.76     16.51 o 
   1   4   4     3556.76     3842.51     48.09 o 
   2   4   4       17.64       19.14      3.35 o 
   3   4   4       41.33       46.93      6.88 o 
   4   4   4      212.08      226.97      6.39 o 
   5   4   4     1716.45     1696.26     28.90 o 
   6   4   4       11.49       14.49      2.75 o 
   7   4   4       63.18       75.22      5.14 o 
   8   4   4       29.50       29.34      8.46 o 
   9   4   4       50.77       54.99     12.96 o 
  10   4   4       29.53       17.68      7.22 o 
  11   4   4        0.00       12.33     11.65 o 
  12   4   4      261.68      208.46     39.89 o 
  13   4   4      109.81       85.30     19.50 o 
 -15   5   4        6.64       10.89     12.45 o 
 -14   5   4      678.36      734.42     67.49 o 
 -13   5   4        0.07       -2.07      8.61 o 
 -12   5   4       51.33       24.48     14.51 o 
 -11   5   4      358.26      390.20     10.09 o 
 -10   5   4      368.76      375.97      7.80 o 
  -9   5   4      588.36      577.36     14.34 o 
  -8   5   4        1.80        2.20      1.55 o 
  -7   5   4       85.41       81.19      5.20 o 
  -6   5   4     3126.51     3265.67     51.54 o 
  -5   5   4        2.69        3.25      1.93 o 
  -4   5   4     1089.49     1046.42     20.41 o 
  -3   5   4      596.66      713.05     14.38 o 
  -2   5   4      580.72      542.14     14.50 o 
  -1   5   4      445.45      472.37     11.84 o 
   0   5   4     4135.19     4506.43     55.86 o 
   1   5   4      216.60      310.86      8.56 o 
   2   5   4        4.95        8.24      2.84 o 
   3   5   4      990.78     1089.58     25.15 o 
   4   5   4     1157.20     1180.31     28.10 o 
   5   5   4        0.14        5.36      3.14 o 
   6   5   4        2.56        4.87      8.03 o 
   7   5   4      230.99      200.91     10.47 o 
   8   5   4       97.26      101.77      6.07 o 
   9   5   4      480.75      478.58     25.42 o 
  10   5   4      199.07      159.89     40.98 o 
  11   5   4       45.17       54.40     14.75 o 
  12   5   4      248.57      250.22     54.79 o 
  13   5   4      203.70      164.90     39.86 o 
 -14   6   4     1075.85     1153.73     74.03 o 
 -13   6   4       36.84       57.91     16.08 o 
 -11   6   4      119.43       98.03     16.33 o 
 -10   6   4     2231.01     2431.23     57.31 o 
  -9   6   4       12.21       21.31      4.96 o 
  -8   6   4      303.71      294.85      6.48 o 
  -7   6   4      305.07      312.43      5.15 o 
  -6   6   4      209.70      179.62      8.58 o 
  -5   6   4        3.59        7.22      2.82 o 
  -4   6   4      402.05      383.28      6.52 o 
  -3   6   4     2913.33     2993.93     36.16 o 
  -2   6   4     1935.27     1939.93     27.33 o 
  -1   6   4     1461.35     1494.03     22.08 o 
   0   6   4      541.90      610.68     17.36 o 
   1   6   4      288.75      271.20      7.76 o 
   2   6   4      233.88      169.80      7.65 o 
   3   6   4     1774.36     1715.76     28.62 o 
   4   6   4       78.18       72.82      5.39 o 
   5   6   4       65.05       40.32      5.43 o 
   6   6   4      881.83      821.57     25.78 o 
   7   6   4      424.87      453.31     11.72 o 
   8   6   4      110.97      105.73     12.72 o 
   9   6   4        0.82       -5.73     11.79 o 
  10   6   4       82.33       70.68     14.67 o 
  11   6   4       70.66       60.93     20.34 o 
  12   6   4      264.67      241.95     55.90 o 
  13   6   4       66.70       49.89     22.90 o 
 -14   7   4       24.84       10.90     14.15 o 
 -13   7   4       30.68       26.15      9.37 o 
 -12   7   4      653.17      639.30     32.53 o 
 -11   7   4       36.21       29.92     10.90 o 
 -10   7   4       24.19       23.49      7.15 o 
  -9   7   4       43.44       45.47      6.18 o 
  -8   7   4        3.62        5.96      2.34 o 
  -7   7   4       37.74       35.62      4.27 o 
  -6   7   4      144.69      156.05      7.05 o 
  -5   7   4     1275.00     1417.53     22.46 o 
  -4   7   4      386.71      419.74      8.67 o 
  -3   7   4     3952.62     4081.76     67.07 o 
  -2   7   4      480.41      449.70     13.66 o 
  -1   7   4     8567.95     8544.69    137.33 o 
   0   7   4       31.77       55.53      8.80 o 
   1   7   4     1558.02     1579.77     25.95 o 
   2   7   4      438.89      499.28     12.60 o 
   3   7   4     1030.09     1140.49     26.66 o 
   4   7   4        2.28        9.92      4.58 o 
   5   7   4      527.74      532.53     18.62 o 
   6   7   4        6.42        5.89      2.99 o 
   7   7   4       18.47       20.87      3.24 o 
   8   7   4       67.53       47.26      7.73 o 
   9   7   4       23.23       16.21     10.45 o 
  10   7   4      366.39      334.18     29.87 o 
  11   7   4      246.48      280.23     47.23 o 
  12   7   4      168.56      163.42     53.36 o 
  13   7   4       28.84       35.86     26.22 o 
 -14   8   4        9.25        4.63     11.15 o 
 -13   8   4       31.12       31.97     11.20 o 
 -12   8   4      386.95      405.16     17.92 o 
 -11   8   4        0.88        7.91      6.99 o 
  -9   8   4       77.08       84.11      5.89 o 
  -8   8   4       64.15       63.55      6.66 o 
  -7   8   4        3.72        5.14      2.66 o 
  -6   8   4        1.21        3.16      2.45 o 
  -5   8   4      718.15      771.87     16.10 o 
  -4   8   4     1080.10     1103.23     21.55 o 
  -3   8   4      825.99      768.43     17.44 o 
  -2   8   4     2284.22     2275.89     33.90 o 
  -1   8   4     7279.55     7093.39    161.86 o 
   0   8   4      243.64      208.53     11.09 o 
   1   8   4       34.72       54.94     11.34 o 
   2   8   4      119.06       90.72      7.01 o 
   3   8   4        0.10        7.32      4.29 o 
   4   8   4       94.07       81.31     11.43 o 
   5   8   4      865.02      839.58     31.49 o 
   6   8   4       38.53       33.09      7.10 o 
   7   8   4      140.52      134.87      7.78 o 
   8   8   4     1066.73     1070.66     41.85 o 
   9   8   4      166.89       30.46     53.11 o 
  10   8   4       20.63       15.05     15.83 o 
  11   8   4        0.34       14.65      8.80 o 
  12   8   4      151.05      150.14     47.77 o 
 -14   9   4       95.29      148.24     48.59 o 
 -13   9   4       46.34       33.32     14.25 o 
 -11   9   4       14.50        9.39      7.51 o 
 -10   9   4      517.67      560.56     28.46 o 
  -9   9   4      246.64      220.48     24.52 o 
  -8   9   4       16.92       13.43      3.77 o 
  -7   9   4       52.63       55.73      7.22 o 
  -6   9   4     1289.85     1173.92     25.36 o 
  -5   9   4     1041.78     1078.57     26.76 o 
  -4   9   4      173.86      158.19      9.53 o 
  -3   9   4      722.66      775.23     19.26 o 
  -2   9   4     5858.63     5702.70    186.51 o 
  -1   9   4     1582.65     1657.24     30.15 o 
   0   9   4        8.51       10.29      4.96 o 
   1   9   4      201.56      202.81     16.89 o 
   2   9   4       53.48       70.14     11.31 o 
   3   9   4     1522.04     1449.90     33.44 o 
   4   9   4     2026.98     2133.19     46.85 o 
   5   9   4      930.10      948.89     23.44 o 
   6   9   4      922.61      879.99     27.45 o 
   7   9   4     1485.91     1409.61     36.66 o 
   8   9   4     3269.42     3279.90     58.55 o 
   9   9   4       46.87       18.80     14.70 o 
  10   9   4      152.23      178.81     31.58 o 
  11   9   4      122.26      128.71     45.06 o 
  12   9   4        5.16        6.93     37.85 o 
 -14  10   4       55.82       35.79     14.66 o 
 -13  10   4       17.43       25.07     11.11 o 
 -12  10   4       95.21       47.49     40.24 o 
 -11  10   4       68.79       66.64     17.30 o 
 -10  10   4       13.87       16.77      5.87 o 
  -9  10   4       47.14       55.19      9.36 o 
  -8  10   4     1403.87     1438.05     38.27 o 
  -7  10   4       88.53       80.17      6.43 o 
  -6  10   4      302.31      305.03      7.69 o 
  -5  10   4       58.42       53.43      7.65 o 
  -4  10   4      878.31      841.98     23.91 o 
  -3  10   4     1615.99     1649.06     30.36 o 
  -2  10   4     5284.77     5801.90    114.64 o 
  -1  10   4     3130.46     3182.80     60.64 o 
   0  10   4     2032.29     2238.98     49.52 o 
   1  10   4      123.04      172.25     27.55 o 
   2  10   4      106.60      118.94     15.45 o 
   3  10   4       48.33       50.62      8.96 o 
   4  10   4      369.76      356.40     12.01 o 
   5  10   4      261.78      235.96     13.28 o 
   6  10   4        2.12        7.98      4.55 o 
   7  10   4     3853.13     4049.06    130.17 o 
   8  10   4      307.61      336.09     12.71 o 
   9  10   4       37.35       14.13     10.09 o 
  10  10   4       67.53       64.68     26.10 o 
  11  10   4       28.67       24.66     30.39 o 
  12  10   4      175.71      171.00     44.72 o 
 -13  11   4       75.94      116.18     22.49 o 
 -12  11   4       24.56       41.13     14.81 o 
 -11  11   4      461.99      459.01     19.21 o 
 -10  11   4     1408.14     1278.13     42.42 o 
  -9  11   4      468.27      527.42     20.61 o 
  -8  11   4     2010.64     2099.13     64.75 o 
  -7  11   4       40.12       36.30      7.62 o 
  -6  11   4      666.52      684.07     22.07 o 
  -5  11   4      938.90      982.31     26.82 o 
  -4  11   4       70.45       77.38     11.67 o 
  -3  11   4        2.39        7.25      5.17 o 
  -2  11   4     3276.62     3444.74     76.34 o 
  -1  11   4       59.14       55.71      8.53 o 
   0  11   4     1161.12     1103.44     30.18 o 
   1  11   4      121.55      165.77     26.41 o 
   2  11   4      354.77      333.36     24.92 o 
   3  11   4     2806.04     2860.82     61.54 o 
   4  11   4     1550.49     1565.88     46.14 o 
   5  11   4       31.00       35.05      7.81 o 
   6  11   4     2343.40     2282.05     70.35 o 
   7  11   4      630.21      668.04     20.37 o 
   8  11   4      442.77      434.62     12.13 o 
   9  11   4      118.78       29.48     43.05 o 
  10  11   4      233.32      282.74     52.43 o 
  11  11   4        0.96       13.47     11.81 o 
  12  11   4       20.30       18.85     16.03 o 
 -13  12   4      512.65      571.93     26.42 o 
 -12  12   4      120.68      100.10     31.52 o 
 -11  12   4        2.36        9.90      3.64 o 
 -10  12   4      866.96      906.23     32.93 o 
  -9  12   4        1.99        6.78      5.64 o 
  -8  12   4      838.17      908.29     21.84 o 
  -7  12   4      177.94      180.23      5.29 o 
  -6  12   4      745.22      763.02     21.73 o 
  -5  12   4      388.56      400.16     11.08 o 
  -4  12   4      655.58      624.64     29.36 o 
  -3  12   4       21.97       28.00      6.44 o 
  -2  12   4       60.59       72.92     13.64 o 
  -1  12   4       23.79       29.03      8.20 o 
   0  12   4      273.94      304.78     12.54 o 
   1  12   4      165.82      175.55     17.47 o 
   2  12   4       50.93       58.85      8.36 o 
   3  12   4       28.92       22.49      7.36 o 
   4  12   4      548.45      517.52     14.82 o 
   5  12   4      441.72      459.72     27.75 o 
   6  12   4     4494.08     4673.62    107.27 o 
   7  12   4     2695.84     2726.96     40.66 o 
   8  12   4     1954.86     1905.80     54.02 o 
   9  12   4      127.52       31.49     45.34 o 
  10  12   4      411.46      370.97     91.49 o 
  11  12   4        4.85       14.54     16.78 o 
 -13  13   4       32.37       37.62     13.45 o 
 -12  13   4      138.60      186.27     31.63 o 
 -11  13   4      184.39      224.00     37.29 o 
 -10  13   4       69.60       65.48     12.75 o 
  -9  13   4      491.89      468.90     21.98 o 
  -8  13   4      189.33      225.18     17.79 o 
  -7  13   4      144.91       45.68     38.83 o 
  -6  13   4      177.07      167.61      8.39 o 
  -5  13   4      126.57      113.31      9.74 o 
  -4  13   4       16.56       14.66      4.36 o 
  -3  13   4       87.29      101.31     15.49 o 
  -2  13   4      106.02      113.17     17.19 o 
  -1  13   4      305.99      305.87     13.92 o 
   0  13   4      267.48      277.19     12.17 o 
   1  13   4       29.48       25.71      5.14 o 
   2  13   4       29.10       21.24      5.54 o 
   3  13   4      363.83      356.51     15.16 o 
   4  13   4        3.47        8.95      4.44 o 
   5  13   4       22.49       20.11      6.30 o 
   6  13   4        8.45        8.46      5.58 o 
   7  13   4      140.03      114.01     18.05 o 
   8  13   4      928.54      967.48     36.59 o 
   9  13   4      402.17      404.45     22.36 o 
  10  13   4        2.16       25.93     14.38 o 
  11  13   4      159.42      183.88     44.86 o 
 -12  14   4       15.44       20.93      9.81 o 
 -11  14   4      811.88      806.31     30.29 o 
 -10  14   4      509.05      576.53     21.29 o 
  -9  14   4      328.16      341.33     18.21 o 
  -8  14   4      407.17      426.72     27.14 o 
  -7  14   4      338.07      341.25     14.73 o 
  -6  14   4       18.21       27.73      8.32 o 
  -5  14   4      756.00      723.36     20.61 o 
  -4  14   4       67.50       75.01      5.48 o 
  -3  14   4     2044.30     1982.79     51.64 o 
  -2  14   4      217.79      202.92     31.64 o 
  -1  14   4      502.54      513.74     20.69 o 
   0  14   4      577.06      622.50     25.61 o 
   1  14   4       48.02       48.82     10.16 o 
   2  14   4      642.59      597.47     21.67 o 
   3  14   4      229.02      224.99     12.21 o 
   4  14   4      518.40      514.86     20.32 o 
   5  14   4      459.64      482.46     15.53 o 
   6  14   4       14.89       27.24      5.38 o 
   7  14   4      620.85      613.39     14.28 o 
   8  14   4     3452.82     3777.18     77.98 o 
   9  14   4      763.59      713.18     61.83 o 
  10  14   4        5.84       20.49     13.48 o 
  11  14   4      130.81      140.55     35.71 o 
 -12  15   4      167.41      182.86     41.81 o 
 -11  15   4        1.08        6.79      6.85 o 
 -10  15   4        1.01        0.42      5.28 o 
  -9  15   4        1.94        2.64      6.27 o 
  -8  15   4       44.69       37.03      7.50 o 
  -7  15   4       58.14       80.36     14.82 o 
  -6  15   4       19.73        7.16      6.39 o 
  -5  15   4     2951.66     3092.75     73.29 o 
  -4  15   4      124.10      107.81     12.58 o 
  -3  15   4     1494.46     1498.55     39.04 o 
  -2  15   4       86.66       78.23     11.33 o 
  -1  15   4      256.46      299.23     32.45 o 
   0  15   4      750.24      811.01     34.72 o 
   1  15   4       16.46       17.36      5.28 o 
   2  15   4       80.01       82.93     14.61 o 
   3  15   4        8.38        8.83      5.85 o 
   4  15   4      120.79      106.73     18.87 o 
   5  15   4      243.76      243.13     17.38 o 
   6  15   4       15.39       22.10      4.72 o 
   7  15   4        7.13        9.45      4.63 o 
   8  15   4      112.35       86.40     16.57 o 
   9  15   4        0.01        5.92      8.73 o 
  10  15   4       13.54       -1.25     16.83 o 
 -11  16   4      980.66      958.61     78.30 o 
 -10  16   4       15.40       27.38      7.59 o 
  -9  16   4       17.74       18.65      6.87 o 
  -8  16   4       19.31       17.87      6.85 o 
  -7  16   4      486.07      549.03     33.85 o 
  -6  16   4        5.86       13.26      5.80 o 
  -5  16   4     2001.93     2060.05     48.00 o 
  -4  16   4     1176.44     1165.09     26.07 o 
  -3  16   4     2758.38     2912.16     69.75 o 
  -2  16   4      182.56      202.02     18.57 o 
  -1  16   4      345.36      349.84     14.91 o 
   0  16   4        6.70       18.14      5.55 o 
   1  16   4      849.75      939.62     30.45 o 
   2  16   4      684.46      600.32     22.52 o 
   3  16   4        1.20       -1.65      5.50 o 
   4  16   4      330.73      319.54     14.73 o 
   5  16   4        2.21       -1.19      5.50 o 
   6  16   4      294.40      327.18     16.16 o 
   7  16   4        8.07       -0.26      7.36 o 
   8  16   4       22.32       32.04      9.22 o 
   9  16   4      948.37      945.85    122.08 o 
  10  16   4        1.01        4.81     18.98 o 
 -11  17   4      730.88      737.15     28.06 o 
 -10  17   4       19.02       18.84     10.25 o 
  -9  17   4       70.23       59.11     10.06 o 
  -8  17   4       68.45       51.55     11.41 o 
  -7  17   4      454.84      448.92     45.27 o 
  -6  17   4        6.14        4.17      8.92 o 
  -5  17   4      573.46      528.92     39.10 o 
  -4  17   4     1340.92     1401.40     44.61 o 
  -3  17   4        6.33        8.89      6.84 o 
  -2  17   4        0.54        5.70      5.70 o 
  -1  17   4       80.00       99.86     15.94 o 
   0  17   4      139.47      148.14     21.95 o 
   1  17   4       20.05       20.80      9.63 o 
   2  17   4       93.65      125.31     18.99 o 
   3  17   4      706.54      724.27     18.74 o 
   4  17   4      123.66      141.31     17.74 o 
   5  17   4       39.32       41.63      8.37 o 
   6  17   4       82.02       65.24     11.67 o 
   7  17   4       82.56       96.83     19.77 o 
   8  17   4      170.80      201.91     23.38 o 
   9  17   4      272.53      243.47     61.05 o 
 -10  18   4      128.20       89.44     19.65 o 
  -9  18   4       82.10       84.27     16.36 o 
  -8  18   4       77.28       78.12     13.63 o 
  -7  18   4       23.72       26.42      7.51 o 
  -6  18   4       77.07       67.74     12.22 o 
  -5  18   4        1.48        5.40      6.36 o 
  -4  18   4      562.19      614.47     17.95 o 
  -3  18   4        0.66       -2.88      6.33 o 
  -2  18   4      172.11      212.42     32.14 o 
  -1  18   4      133.17      139.67     19.49 o 
   0  18   4      592.23      648.62     14.50 o 
   1  18   4      379.59      399.77     15.90 o 
   2  18   4      113.32       99.00     13.41 o 
   3  18   4      189.64      166.86     21.13 o 
   4  18   4      291.04      298.40     18.50 o 
   5  18   4      129.82      141.85     11.44 o 
   6  18   4      126.90      135.95     20.93 o 
   7  18   4        0.34        1.67      8.16 o 
   8  18   4      207.33      199.92     27.55 o 
  -9  19   4       79.17       55.29     17.46 o 
  -8  19   4      130.11      149.28     31.63 o 
  -7  19   4       33.06       47.79     11.57 o 
  -6  19   4      159.52      168.92     35.36 o 
  -5  19   4        5.21        8.33      9.33 o 
  -4  19   4       32.19       17.61      8.41 o 
  -3  19   4      362.28      385.78     27.51 o 
  -2  19   4      581.07      679.66     23.76 o 
  -1  19   4       30.59       18.75      8.08 o 
   0  19   4      133.21      138.90     18.28 o 
   1  19   4       15.39       21.37      5.54 o 
   2  19   4       91.69      111.14     18.23 o 
   3  19   4     1234.04     1165.03     37.66 o 
   4  19   4        0.05       -0.74      5.75 o 
   5  19   4       32.74       32.71      8.44 o 
   6  19   4        2.73       -2.63     10.37 o 
   7  19   4      302.30      321.15     23.29 o 
   8  19   4      131.42      131.24     28.65 o 
  -9  20   4       28.18       32.95      7.14 o 
  -8  20   4       26.10       27.66      9.01 o 
  -7  20   4      134.88      115.01     25.77 o 
  -6  20   4       28.39       32.96      9.59 o 
  -5  20   4      118.83      133.54     23.49 o 
  -4  20   4      682.28      692.84     26.15 o 
  -3  20   4      275.42      342.88     20.86 o 
  -2  20   4      204.80      210.53     30.82 o 
  -1  20   4      645.27      697.81     29.54 o 
   0  20   4      621.19      675.09     23.81 o 
   1  20   4      685.66      729.57     25.80 o 
   2  20   4       15.29       12.66      6.34 o 
   3  20   4       90.41       81.24     14.71 o 
   4  20   4      139.83      116.01     18.45 o 
   5  20   4      235.72      178.34     34.36 o 
   6  20   4        7.52       10.43      6.85 o 
   7  20   4        0.43       10.23      8.49 o 
  -8  21   4        8.19       16.22      7.90 o 
  -7  21   4       74.28       66.63     15.26 o 
  -6  21   4        1.44       13.11      9.50 o 
  -5  21   4       33.98       28.92     11.12 o 
  -4  21   4      447.82      451.77     22.39 o 
  -3  21   4      216.18      144.31     26.48 o 
  -2  21   4        6.54        1.03      8.51 o 
  -1  21   4       20.35       10.23      8.87 o 
   0  21   4       77.66       83.44     13.88 o 
   1  21   4       44.89       41.60      8.87 o 
   2  21   4      330.48      310.73     17.12 o 
   3  21   4       64.31       40.43      9.46 o 
   4  21   4      274.28      255.32     20.74 o 
   5  21   4       77.97       71.11     18.66 o 
   6  21   4        3.27       -0.08      9.15 o 
  -6  22   4       29.26       30.60      7.73 o 
  -5  22   4      241.01      199.36     33.42 o 
  -4  22   4       58.50       46.29     12.45 o 
  -3  22   4      298.43      328.09     22.55 o 
  -2  22   4        9.09        6.81      7.04 o 
  -1  22   4        2.97        8.99      6.73 o 
   0  22   4       21.37       27.06      8.17 o 
   1  22   4        0.53        6.75      5.96 o 
   2  22   4      268.88      308.53     45.42 o 
   3  22   4       59.00       43.68      8.99 o 
   4  22   4       23.77       32.52      9.34 o 
   5  22   4       46.96       42.50     13.50 o 
  -5  23   4       16.96       21.00      8.12 o 
  -4  23   4       83.07       91.06     15.02 o 
  -3  23   4       19.55       24.83      6.97 o 
  -2  23   4       20.56       29.16      7.72 o 
  -1  23   4        0.16        3.96      7.33 o 
   0  23   4       76.46       79.37     15.10 o 
   1  23   4      319.81      337.82     18.62 o 
   2  23   4      669.18      700.63     22.10 o 
   3  23   4        0.01        4.12      9.71 o 
  -2  24   4       53.22       54.92     12.25 o 
  -1  24   4       39.00       34.04     10.76 o 
   0  24   4        3.29        6.27      5.51 o 
   1  24   4      218.15      206.98     22.47 o 
 -14   1   5      451.27      225.38    104.43 o 
 -13   1   5      276.91      294.69     22.35 o 
 -12   1   5      305.26      301.42     10.71 o 
 -11   1   5      283.57      305.80     11.16 o 
 -10   1   5      157.49      181.35     11.04 o 
  -9   1   5        8.07        7.55      5.13 o 
  -8   1   5      931.90      946.80     26.17 o 
  -7   1   5     2727.07     2951.11     71.30 o 
  -6   1   5       47.78       72.57     14.66 o 
  -5   1   5       80.01       64.04     13.18 o 
  -4   1   5     4749.59     4889.77    107.26 o 
  -3   1   5      580.80      548.33     10.32 o 
  -2   1   5     1582.96     1657.36     20.96 o 
  -1   1   5     2882.85     2878.27     31.14 o 
   0   1   5     2376.25     2498.91     31.86 o 
   1   1   5      305.91      319.66      6.26 o 
   2   1   5     3757.51     3823.10     54.43 o 
   3   1   5        0.08        5.81      3.43 o 
   4   1   5       35.45       55.20      4.53 o 
   5   1   5        5.52       10.23      6.93 o 
   6   1   5      218.16      182.67     29.85 o 
   7   1   5       77.54       93.09     19.64 o 
   8   1   5        9.07        0.05      6.88 o 
   9   1   5      205.32      175.47     25.38 o 
  10   1   5     1871.57     1881.35     61.94 o 
  11   1   5      512.91      568.41     53.28 o 
  12   1   5      455.29      435.54     27.86 o 
 -15   2   5        6.72        7.39     10.35 o 
 -14   2   5       17.55        8.52     11.01 o 
 -13   2   5      307.36      273.51     17.19 o 
 -12   2   5       54.17       43.17     12.01 o 
 -11   2   5      231.47      234.31      7.94 o 
 -10   2   5       92.89      110.28      8.39 o 
  -9   2   5       98.08      106.69      5.38 o 
  -8   2   5      153.36      136.76      8.89 o 
  -7   2   5      961.56     1071.86     30.30 o 
  -6   2   5     3396.13     3226.82     94.94 o 
  -5   2   5     3800.47     3605.55    145.23 o 
  -4   2   5     1048.38     1027.84     28.82 o 
  -3   2   5      424.75      431.72      7.09 o 
  -2   2   5        0.41        1.73      2.17 o 
  -1   2   5       30.18       27.20      4.76 o 
   0   2   5     1396.28     1359.02     25.22 o 
   1   2   5      249.18      220.98      5.74 o 
   2   2   5     1824.01     1966.47     35.04 o 
   3   2   5     2725.87     2796.30     65.52 o 
   4   2   5       98.30       95.31      3.76 o 
   5   2   5       51.36       52.38     15.21 o 
   6   2   5      680.99      663.58     25.77 o 
   7   2   5      404.24      414.54     28.36 o 
   8   2   5       97.13      108.81     20.43 o 
   9   2   5        0.84        9.01      8.38 o 
  10   2   5      555.48      572.81     20.66 o 
  11   2   5       77.50       66.33     12.27 o 
  12   2   5      326.66      395.82     44.07 o 
 -14   3   5        5.67        6.95     13.11 o 
 -13   3   5      116.27       68.22     36.10 o 
 -12   3   5        2.18        2.75      6.54 o 
 -11   3   5      238.17      190.05      8.23 o 
 -10   3   5        0.55       -0.35      1.98 o 
  -9   3   5      235.12      216.06      5.36 o 
  -8   3   5     1754.20     1858.99     51.05 o 
  -7   3   5       54.21       61.57      6.48 o 
  -6   3   5      835.43      853.12     22.99 o 
  -5   3   5       33.89       37.95      6.28 o 
  -4   3   5        6.64        7.25      1.77 o 
  -3   3   5      420.21      462.40     11.11 o 
  -2   3   5     1083.94     1179.21     24.69 o 
  -1   3   5     2192.35     2423.68     34.47 o 
   0   3   5     1234.64     1212.13     22.74 o 
   1   3   5        1.62        6.07      2.76 o 
   2   3   5       69.04       73.75      8.83 o 
   3   3   5      914.10      992.93     20.10 o 
   4   3   5      856.75      876.93     18.92 o 
   5   3   5       60.33       47.90      5.96 o 
   6   3   5       85.02       68.74     13.35 o 
   7   3   5       53.08       51.48     14.09 o 
   8   3   5      206.88      193.95     32.25 o 
   9   3   5        2.41       17.03     10.75 o 
  10   3   5       89.74      102.46     22.56 o 
  11   3   5      893.23      899.21     26.75 o 
  12   3   5      357.61      436.08     35.36 o 
 -14   4   5       20.37       10.66      9.92 o 
 -13   4   5      173.28      126.84     39.32 o 
 -12   4   5      427.37      305.93     90.68 o 
 -11   4   5       34.62       46.96     10.65 o 
 -10   4   5      723.69      637.63     18.98 o 
  -9   4   5      326.82      283.53     15.06 o 
  -8   4   5        2.02        5.58      3.84 o 
  -7   4   5      206.80      197.34      6.89 o 
  -6   4   5     7627.46     7715.10    212.09 o 
  -5   4   5      607.96      641.95     14.92 o 
  -4   4   5       46.28       35.32      3.89 o 
  -3   4   5      966.39     1050.23     22.10 o 
  -2   4   5      159.32      116.18      6.73 o 
  -1   4   5     1459.87     1595.91     39.45 o 
   0   4   5     2011.41     2045.85     24.72 o 
   1   4   5      573.12      521.23     11.52 o 
   2   4   5      470.87      469.43     11.96 o 
   3   4   5     1978.10     1996.69     33.40 o 
   4   4   5        3.03        4.96      2.07 o 
   5   4   5        0.68        4.37      2.74 o 
   6   4   5      809.83      779.86     26.19 o 
   7   4   5      611.03      539.19     23.81 o 
   8   4   5      782.33      758.16     38.57 o 
   9   4   5      428.90      444.78     21.34 o 
  10   4   5     1165.98     1146.88     47.72 o 
  11   4   5       12.58        7.46      9.06 o 
  12   4   5      104.96      106.04     27.32 o 
 -14   5   5        0.41        6.37      9.51 o 
 -13   5   5      864.51      982.83     36.22 o 
 -12   5   5       19.49        6.16      4.10 o 
 -11   5   5      199.82      215.70     16.28 o 
 -10   5   5      297.18      256.48      6.92 o 
  -9   5   5     1787.01     1848.47     45.37 o 
  -8   5   5      600.56      663.93     18.28 o 
  -7   5   5      307.10      317.38     10.43 o 
  -6   5   5       29.99       35.21      3.77 o 
  -5   5   5      216.34      230.62      6.48 o 
  -4   5   5       12.31       13.45      3.43 o 
  -3   5   5        6.40       12.36      3.37 o 
  -2   5   5      143.63      127.10      6.62 o 
  -1   5   5     1113.16     1051.96     23.06 o 
   0   5   5     2475.12     2644.47     35.25 o 
   1   5   5      223.76      254.65      9.82 o 
   2   5   5      492.15      474.26     11.45 o 
   3   5   5      440.35      452.88     11.74 o 
   4   5   5       81.04       83.05      7.53 o 
   5   5   5       25.21       21.52      4.18 o 
   6   5   5        1.20        7.38      4.33 o 
   7   5   5       39.38       45.65      4.61 o 
   8   5   5      117.65      118.42     22.62 o 
   9   5   5      157.92      144.79     23.34 o 
  10   5   5      133.83      113.36     18.62 o 
  11   5   5      256.35      288.75     41.11 o 
  12   5   5      133.62      106.00     17.92 o 
 -14   6   5      204.30      223.76     51.67 o 
 -13   6   5      110.99      135.18     35.74 o 
 -12   6   5       46.85       36.03     27.24 o 
 -11   6   5      134.74       66.75     26.01 o 
 -10   6   5      655.25      616.06     19.96 o 
  -9   6   5        5.99        5.32      3.22 o 
  -8   6   5       69.06       59.96      8.34 o 
  -7   6   5      151.74      149.33      6.07 o 
  -6   6   5     2012.37     2013.32     34.49 o 
  -5   6   5       64.34       74.51      4.70 o 
  -4   6   5       19.19       17.06      3.00 o 
  -3   6   5     1664.67     1825.99     30.26 o 
  -2   6   5     1121.64     1290.55     27.04 o 
  -1   6   5       90.28      119.86     13.66 o 
   0   6   5      124.80       86.07     10.23 o 
   1   6   5     3564.98     3977.63     68.39 o 
   2   6   5     2577.04     2702.12     44.18 o 
   3   6   5       16.17       11.71      4.81 o 
   4   6   5       65.63       53.30      7.25 o 
   5   6   5     1385.75     1428.76     26.18 o 
   6   6   5        8.74        9.05      3.70 o 
   7   6   5        4.44        5.03      2.67 o 
   8   6   5        0.09        3.11      9.46 o 
   9   6   5     2062.96     2090.49    202.74 o 
  10   6   5       10.09       11.54      9.09 o 
  11   6   5        2.17        9.13      7.15 o 
  12   6   5       69.01       56.29     17.45 o 
 -14   7   5       75.97       81.77     28.32 o 
 -13   7   5        3.56        6.67     13.44 o 
 -12   7   5      421.30      473.90     23.52 o 
 -11   7   5      842.19      974.93     38.39 o 
 -10   7   5     2116.27     2037.22     73.53 o 
  -9   7   5      902.24     1048.65     25.49 o 
  -8   7   5       76.05       58.75      7.39 o 
  -7   7   5     1336.06     1400.38     23.20 o 
  -6   7   5       81.68       65.69      6.69 o 
  -5   7   5      691.09      597.08     15.77 o 
  -4   7   5       18.00        4.40      2.76 o 
  -3   7   5       21.43       32.22      5.97 o 
  -2   7   5      395.99      397.61     10.45 o 
  -1   7   5     1963.52     1935.98     36.23 o 
   0   7   5      239.45      296.76     12.38 o 
   1   7   5      967.95      947.92     25.81 o 
   2   7   5      794.54      855.33     23.40 o 
   3   7   5     1170.92     1231.45     26.69 o 
   4   7   5      435.61      454.64     14.38 o 
   5   7   5       11.58       14.37      5.25 o 
   6   7   5     2972.77     2940.57     86.95 o 
   7   7   5        0.16        2.77      1.93 o 
   8   7   5      704.77      700.31     30.48 o 
   9   7   5      899.45      960.79     50.96 o 
  10   7   5      803.62      828.56     33.96 o 
  11   7   5      409.28      367.54     29.80 o 
  12   7   5       14.12       20.91     13.51 o 
 -14   8   5      413.61      328.96     77.16 o 
 -13   8   5      775.00      814.97     42.38 o 
 -12   8   5     1252.17     1263.60     52.13 o 
 -11   8   5      190.63      211.52     40.98 o 
 -10   8   5      205.88      100.63     30.87 o 
  -9   8   5        0.54        2.28      3.40 o 
  -8   8   5      574.17      505.64     21.41 o 
  -7   8   5      641.35      639.73     17.64 o 
  -6   8   5      209.56      213.90      5.64 o 
  -5   8   5      175.48      174.96      9.48 o 
  -4   8   5      339.23      343.23     10.37 o 
  -3   8   5       38.64       53.30      7.86 o 
  -2   8   5      403.15      436.85     12.80 o 
  -1   8   5      100.30      110.81     13.73 o 
   0   8   5      967.06      954.26     24.17 o 
   1   8   5      108.97      107.82     14.63 o 
   2   8   5      466.45      454.71     17.21 o 
   3   8   5      654.81      653.17     22.92 o 
   4   8   5     1386.04     1414.74     26.51 o 
   5   8   5      403.66      413.53     12.97 o 
   6   8   5     5783.37     6159.61    155.72 o 
   7   8   5      435.41      415.20     14.76 o 
   8   8   5        0.84        9.11      8.18 o 
   9   8   5     1020.17     1112.64     57.83 o 
  10   8   5        1.84       10.90     12.90 o 
  11   8   5      115.01      104.93     25.56 o 
  12   8   5        9.99       14.23     13.96 o 
 -13   9   5        4.80       -3.10     14.87 o 
 -12   9   5       99.46       79.08     30.37 o 
 -11   9   5      547.08      530.17     17.86 o 
 -10   9   5       27.56       26.34      7.95 o 
  -9   9   5      219.70      172.93     12.91 o 
  -8   9   5      275.41      268.01      7.43 o 
  -7   9   5     1548.34     1644.12     35.61 o 
  -6   9   5      437.81      513.82     16.49 o 
  -5   9   5     1467.37     1515.86     31.55 o 
  -4   9   5      211.59      214.55      9.88 o 
  -3   9   5      138.56      147.11     10.36 o 
  -2   9   5        1.72        9.90      4.11 o 
  -1   9   5      449.99      446.61     16.78 o 
   0   9   5       57.71       64.67     10.08 o 
   1   9   5      207.07      209.62     24.97 o 
   2   9   5     1195.56     1228.17     29.94 o 
   3   9   5        0.56        9.18      5.09 o 
   4   9   5      149.23      166.49      9.78 o 
   5   9   5      407.00      403.64     10.56 o 
   6   9   5        8.80       17.63      6.05 o 
   7   9   5      771.44      808.35     17.62 o 
   8   9   5        0.18        4.10      8.42 o 
   9   9   5      455.09      431.78     25.29 o 
  10   9   5      473.95      411.82     25.72 o 
  11   9   5      299.69      261.57    114.09 o 
 -13  10   5        5.18       10.68      9.89 o 
 -12  10   5      195.40      208.46     52.47 o 
 -11  10   5     1583.33     1546.48     57.86 o 
 -10  10   5      154.45       97.92     20.58 o 
  -9  10   5        0.24        2.78      5.00 o 
  -8  10   5      422.01      431.60     17.00 o 
  -7  10   5       27.47       24.04      5.76 o 
  -6  10   5       36.09       34.20      7.69 o 
  -5  10   5     1148.00     1199.39     26.29 o 
  -4  10   5      992.62      995.28     32.32 o 
  -3  10   5      921.99      978.00     27.58 o 
  -2  10   5     2864.02     2940.57     66.04 o 
  -1  10   5      489.77      555.08     19.99 o 
   0  10   5     1250.31     1194.33     46.86 o 
   1  10   5       39.06       34.94      8.97 o 
   2  10   5        2.85        8.98      5.79 o 
   3  10   5      491.30      504.95     18.37 o 
   4  10   5      202.69      203.71      9.96 o 
   5  10   5     1302.69     1295.13     33.19 o 
   6  10   5      613.42      628.29     18.77 o 
   7  10   5     2211.16     2089.82     46.81 o 
   8  10   5        0.41        0.52     12.76 o 
   9  10   5      169.25      154.41     26.69 o 
  10  10   5        2.87       17.88     10.60 o 
  11  10   5       69.85       76.54     36.73 o 
 -13  11   5       22.39       20.47     12.80 o 
 -12  11   5       19.27        8.50      8.41 o 
 -11  11   5       11.38       23.24      8.80 o 
  -9  11   5     1124.90     1138.60     40.31 o 
  -8  11   5       34.42       15.83      9.69 o 
  -7  11   5        0.09        1.24      4.16 o 
  -6  11   5     1904.92     2135.36     54.36 o 
  -5  11   5     1943.94     1983.84     46.75 o 
  -4  11   5       37.59       41.55      7.48 o 
  -3  11   5        1.71        4.38      6.50 o 
  -2  11   5     3159.26     3440.58     74.83 o 
  -1  11   5      287.60      305.61     12.68 o 
   0  11   5      299.25      288.97     12.19 o 
   1  11   5       58.70       64.59      8.80 o 
   2  11   5      158.46      154.32     19.71 o 
   3  11   5      632.40      666.14     23.73 o 
   4  11   5     1097.89     1082.16     31.08 o 
   5  11   5      153.16      167.41     13.42 o 
   6  11   5        2.33       -0.44      5.78 o 
   7  11   5        2.36        6.46      4.78 o 
   8  11   5      123.01      104.87     22.83 o 
   9  11   5       27.34       29.55      9.56 o 
  10  11   5      286.00      252.17     55.43 o 
  11  11   5      131.26      110.15     28.18 o 
 -13  12   5        0.05        7.16     12.99 o 
 -12  12   5      134.88      120.24     27.50 o 
 -11  12   5     2310.69     2630.04     61.48 o 
 -10  12   5      141.45       74.94     56.32 o 
  -9  12   5      961.91      951.44     34.06 o 
  -7  12   5       22.96       11.66      6.45 o 
  -6  12   5      146.80      151.48     22.01 o 
  -5  12   5      385.27      418.57     11.26 o 
  -4  12   5      335.04      344.83     14.70 o 
  -3  12   5      115.31      126.04     20.39 o 
  -2  12   5     1793.32     1809.49     39.08 o 
  -1  12   5        8.24        4.96      7.25 o 
   0  12   5       54.52       35.72      6.87 o 
   1  12   5        3.09        7.33      6.35 o 
   2  12   5      106.66       95.91     14.23 o 
   3  12   5       13.42       18.31      5.14 o 
   4  12   5      177.51      170.14     11.97 o 
   5  12   5      100.71       96.57     15.19 o 
   6  12   5      175.70      173.82      9.83 o 
   7  12   5       12.45       10.99      5.93 o 
   8  12   5      115.48       13.67     31.94 o 
   9  12   5       34.11       22.54     25.77 o 
  10  12   5      116.30      126.12     31.66 o 
 -12  13   5       74.69       67.95     15.80 o 
 -11  13   5        4.98        7.68     10.70 o 
 -10  13   5      965.86      860.34    116.82 o 
  -9  13   5      555.88      561.69     18.47 o 
  -8  13   5      349.86      337.84     19.70 o 
  -7  13   5      114.80       88.37     22.91 o 
  -6  13   5       67.17       69.29     11.87 o 
  -5  13   5      322.41      373.34     14.53 o 
  -4  13   5        0.39        3.50      7.74 o 
  -3  13   5      306.77      306.78     16.36 o 
  -2  13   5        0.30       -6.58      9.20 o 
  -1  13   5      816.22      816.97     27.38 o 
   0  13   5      190.88      223.66     28.19 o 
   1  13   5      220.47      222.54     17.12 o 
   2  13   5      793.48      897.64     29.75 o 
   3  13   5     2166.20     2239.55     54.83 o 
   4  13   5       17.10       10.36      4.75 o 
   5  13   5      569.47      541.98     18.66 o 
   6  13   5       27.46       25.92      6.39 o 
   7  13   5       13.49       12.08      5.97 o 
   8  13   5        1.48        5.27      5.94 o 
   9  13   5      160.67      150.62     34.93 o 
  10  13   5       38.96       25.46     20.89 o 
 -12  14   5       74.66      104.13     21.88 o 
 -11  14   5      248.94      227.81     42.75 o 
 -10  14   5        6.95        2.83      5.31 o 
  -9  14   5      698.60      769.99     28.26 o 
  -8  14   5       71.20       82.13     13.69 o 
  -7  14   5      820.93        1.15      1.29 o 
  -6  14   5      230.95      222.69     13.67 o 
  -5  14   5     1897.04     1992.48     33.04 o 
  -4  14   5     1181.30     1200.24     32.09 o 
  -3  14   5     2681.10     2789.70     97.85 o 
  -2  14   5       43.46       34.77      9.09 o 
  -1  14   5        3.42       -6.63      9.17 o 
   0  14   5      214.73      246.83     36.48 o 
   1  14   5      402.42      427.62     24.43 o 
   2  14   5        7.53       11.81      6.38 o 
   3  14   5      102.93       84.42     16.09 o 
   4  14   5       83.00       91.19     13.02 o 
   5  14   5      225.98      184.14     13.87 o 
   6  14   5      109.93       98.80     16.05 o 
   7  14   5      889.84      964.52     29.65 o 
   8  14   5       66.39       42.19     14.73 o 
   9  14   5      479.21      413.22     96.12 o 
  10  14   5      359.90      267.03     69.12 o 
 -11  15   5        4.86        1.21      6.44 o 
 -10  15   5     2272.50     2611.80    117.97 o 
  -9  15   5       31.33       29.90      8.03 o 
  -8  15   5       67.37       59.97     14.60 o 
  -7  15   5       55.37       71.82     16.45 o 
  -6  15   5        0.09        0.50      4.55 o 
  -5  15   5      722.42      714.58     29.82 o 
  -4  15   5        4.15       11.55      6.21 o 
  -3  15   5       98.34       94.50     13.21 o 
  -2  15   5       36.76       46.79     10.62 o 
  -1  15   5      483.24      474.93     18.69 o 
   0  15   5       67.68       71.40     10.20 o 
   1  15   5     2148.25     2242.11     39.83 o 
   2  15   5      235.38      281.54     17.96 o 
   3  15   5      112.54      127.42     15.82 o 
   4  15   5      739.72      723.29     17.00 o 
   5  15   5     1086.17     1058.42     35.71 o 
   6  15   5       65.29       67.75     14.19 o 
   7  15   5       23.06        8.82      7.18 o 
   8  15   5     1212.75     1187.20     59.43 o 
   9  15   5       96.84      104.84     19.86 o 
 -11  16   5      202.68      184.76     40.02 o 
 -10  16   5       12.08       19.31     14.09 o 
  -9  16   5       47.45       49.15     16.44 o 
  -8  16   5      251.05      279.98     30.64 o 
  -7  16   5      516.13      546.83     20.00 o 
  -6  16   5      264.35       18.57     92.34 o 
  -5  16   5      229.06      243.37     15.47 o 
  -4  16   5      177.10      193.99     17.19 o 
  -3  16   5      331.11      352.34     15.10 o 
  -2  16   5      648.07      647.75     26.10 o 
  -1  16   5      164.02      155.99     18.64 o 
   0  16   5       42.23       41.39     11.51 o 
   1  16   5        3.17        5.20      5.72 o 
   2  16   5      129.17      152.45     20.73 o 
   3  16   5      147.85      136.72     21.33 o 
   4  16   5      489.08      468.93     13.29 o 
   5  16   5       73.53       63.77     10.84 o 
   6  16   5      145.95      164.82     10.39 o 
   7  16   5      213.23      239.36     19.31 o 
   8  16   5      145.10      106.24     36.84 o 
   9  16   5      240.17      186.51     57.23 o 
 -10  17   5      500.25      563.68     47.61 o 
  -9  17   5      132.68      109.53     23.02 o 
  -8  17   5      196.44      189.01     27.49 o 
  -7  17   5        2.02       19.64      7.34 o 
  -6  17   5       49.31       38.42      9.68 o 
  -5  17   5       57.07       49.64      9.36 o 
  -4  17   5       58.36       48.42      9.09 o 
  -3  17   5      109.54       96.10     12.94 o 
  -2  17   5        0.22       -1.38      7.04 o 
  -1  17   5        3.29        7.92      6.26 o 
   0  17   5        0.34       -3.37      8.01 o 
   1  17   5        4.05        7.88      5.86 o 
   2  17   5      100.46       82.53     14.63 o 
   3  17   5      693.59      620.15     24.55 o 
   4  17   5       68.96       54.22     12.46 o 
   5  17   5        1.55        7.62      6.12 o 
   6  17   5       81.03       46.10     11.33 o 
   7  17   5      458.18      477.62     23.48 o 
   8  17   5       43.90       65.86     25.34 o 
  -9  18   5      828.97      881.50     35.09 o 
  -8  18   5      228.33      288.07     21.31 o 
  -7  18   5      158.73      179.77     28.53 o 
  -6  18   5       26.92       20.50      8.81 o 
  -5  18   5        3.16       15.99     10.73 o 
  -4  18   5      159.61      135.14     18.36 o 
  -3  18   5       65.57       61.01     12.91 o 
  -2  18   5      956.11      975.89     31.29 o 
  -1  18   5       72.28       73.55     10.57 o 
   0  18   5     1392.34     1474.10     45.02 o 
   1  18   5        1.71       -1.26      6.70 o 
   2  18   5     1323.27     1339.37     39.92 o 
   3  18   5     1104.93     1065.01     33.02 o 
   4  18   5      316.64      328.73     14.63 o 
   5  18   5       72.68       81.72     15.50 o 
   6  18   5      217.56      256.99     18.24 o 
   7  18   5      135.60       95.01     22.38 o 
  -9  19   5      145.36      133.51     33.85 o 
  -8  19   5       25.96       37.73      9.95 o 
  -7  19   5      367.79      393.91     28.81 o 
  -6  19   5      111.08       95.59     15.63 o 
  -5  19   5       12.59       21.66      9.49 o 
  -4  19   5      110.90       41.81     31.10 o 
  -3  19   5      484.56      509.01     15.25 o 
  -2  19   5       19.19       20.43      6.35 o 
  -1  19   5       52.84       66.04      9.78 o 
   0  19   5        4.42       11.14      6.91 o 
   1  19   5       18.50       18.40      7.55 o 
   2  19   5        1.42       10.80      6.62 o 
   3  19   5       94.51       90.16     15.16 o 
   4  19   5       13.10        3.53      6.95 o 
   5  19   5       70.36       83.59     12.95 o 
   6  19   5       38.21       42.46     14.94 o 
   7  19   5       37.95       40.25      8.12 o 
  -8  20   5      296.33      417.54     38.92 o 
  -7  20   5       60.62       62.74     14.88 o 
  -6  20   5        0.22        3.01      9.38 o 
  -5  20   5      582.98      600.33     25.91 o 
  -4  20   5      105.99      110.31     20.75 o 
  -3  20   5        8.12       10.38      7.85 o 
  -2  20   5       57.23       76.00     10.79 o 
  -1  20   5       16.41       25.88      6.63 o 
   0  20   5      254.88      287.94     21.46 o 
   1  20   5      121.86      129.09     13.05 o 
   2  20   5       24.19       13.44      6.49 o 
   3  20   5      339.56      360.84     20.35 o 
   4  20   5      410.46      408.50     19.97 o 
   5  20   5      117.34       91.20     20.70 o 
   6  20   5       16.30       23.61      9.91 o 
  -7  21   5      516.84      576.64     23.30 o 
  -6  21   5        0.93        3.97      8.51 o 
  -5  21   5      713.22      681.23     30.84 o 
  -4  21   5       17.36       26.23      6.41 o 
  -3  21   5        4.86       14.65      6.40 o 
  -2  21   5       55.17       82.43     18.30 o 
  -1  21   5      419.96      452.98     20.30 o 
   0  21   5      207.80      188.94     27.08 o 
   1  21   5      185.85      230.25     18.21 o 
   2  21   5       22.62       24.41      6.09 o 
   3  21   5      209.44      180.52     33.14 o 
   4  21   5      410.82      421.47     35.45 o 
   5  21   5      777.66      941.79     37.07 o 
  -5  22   5       80.14       59.72     15.74 o 
  -4  22   5       14.29       12.30      6.13 o 
  -3  22   5       84.44       64.53     11.28 o 
  -2  22   5      140.58      124.55     16.38 o 
  -1  22   5       76.32       63.25     13.06 o 
   0  22   5        0.57        4.49      6.13 o 
   1  22   5       23.87       24.04      8.43 o 
   2  22   5       59.03       39.90      8.83 o 
   3  22   5       10.77       12.52      5.61 o 
  -3  23   5      120.62      123.55     22.50 o 
  -2  23   5       36.64       34.52      8.27 o 
  -1  23   5      198.43      146.34     24.88 o 
   0  23   5       70.10       61.27     10.63 o 
   1  23   5       89.83      108.60     16.78 o 
 -14   0   6      184.85      284.83     18.30 o 
 -13   0   6      198.43      276.12     17.82 o 
 -12   0   6        0.03        3.60      9.74 o 
 -11   0   6      755.48      863.76     65.61 o 
 -10   0   6     1994.41     1975.72    109.08 o 
  -9   0   6      686.12      711.39     40.39 o 
  -8   0   6        6.76      -13.62     13.57 o 
  -7   0   6      389.88      383.24     19.52 o 
  -6   0   6     1186.19     1233.75     77.80 o 
  -5   0   6     2462.97     2443.76    168.41 o 
  -4   0   6      494.38      512.62     18.35 o 
  -3   0   6     2415.26     2799.96    119.31 o 
  -2   0   6      149.00      146.55     10.35 o 
  -1   0   6       47.54       27.37      6.89 o 
   0   0   6     2719.67     2735.56     59.15 o 
   1   0   6      332.88      336.12     11.87 o 
   2   0   6     1927.19     1924.84     42.84 o 
   3   0   6      268.71      289.49     10.74 o 
   4   0   6     1518.12     1621.32     45.14 o 
   5   0   6     2198.88     2422.89    116.75 o 
   6   0   6     1441.91     1450.85     88.84 o 
   7   0   6      695.25      673.74     38.11 o 
   8   0   6      213.18      200.73     40.87 o 
   9   0   6     1439.59     1314.39     64.52 o 
  10   0   6        0.20        3.40     10.28 o 
  11   0   6      243.75      306.30     69.05 o 
  12   0   6       16.69        9.88     12.54 o 
 -14   1   6        6.53        2.93     10.46 o 
 -13   1   6        1.54        6.63      6.86 o 
 -12   1   6      131.67      127.86     26.09 o 
 -11   1   6      186.04      133.65     13.99 o 
 -10   1   6       56.91       53.43     13.04 o 
  -9   1   6      365.05      347.74     13.62 o 
  -8   1   6      655.93      661.44     26.75 o 
  -7   1   6        5.86        0.05      6.95 o 
  -6   1   6       53.33       49.99     11.99 o 
  -5   1   6       41.76       27.43      9.14 o 
  -4   1   6      188.22      175.91      6.78 o 
  -3   1   6      193.03      185.58      7.27 o 
  -2   1   6       43.56       46.44      6.15 o 
  -1   1   6      509.49      542.94     10.18 o 
   0   1   6       21.47       12.16      4.39 o 
   1   1   6      629.44      733.39     16.37 o 
   2   1   6       64.48      116.72     12.81 o 
   3   1   6       17.46       19.68      3.93 o 
   4   1   6      153.03      131.58     11.69 o 
   5   1   6      195.87      198.14     46.90 o 
   6   1   6       81.19       85.71     17.15 o 
   7   1   6      157.95      165.74     23.19 o 
   8   1   6        7.78       16.36      5.61 o 
   9   1   6       21.48       22.81      8.74 o 
  10   1   6        0.97       18.96     10.21 o 
  11   1   6      283.78      221.61     47.63 o 
  12   1   6      150.67      166.53     33.17 o 
 -14   2   6      281.43      291.41     19.79 o 
 -13   2   6      174.19      161.43     15.95 o 
 -12   2   6       42.79       53.80     11.46 o 
 -11   2   6      625.89      679.60     26.73 o 
 -10   2   6     1675.68     1607.05     33.29 o 
  -9   2   6      269.77      283.15     14.60 o 
  -8   2   6       44.45       31.37      8.86 o 
  -7   2   6     1438.18     1449.23     36.02 o 
  -6   2   6      146.84      153.16     27.57 o 
  -5   2   6     1912.05     1783.57     42.45 o 
  -4   2   6     2580.52     2623.10     42.36 o 
  -3   2   6      668.95      730.73     15.42 o 
  -2   2   6     2039.51     2394.38     42.02 o 
  -1   2   6     1772.61     1760.02     29.00 o 
   0   2   6      137.78      163.21      9.19 o 
   1   2   6        1.44        4.88      2.34 o 
   2   2   6      606.91      625.50     20.06 o 
   3   2   6      938.09      995.21     21.16 o 
   4   2   6      799.95      847.87     12.86 o 
   5   2   6      515.01      513.55     16.19 o 
   6   2   6      235.90      253.45     39.96 o 
   7   2   6       18.96       23.59      8.24 o 
   8   2   6      197.62      166.46     28.58 o 
   9   2   6      239.58      196.37     33.78 o 
  10   2   6        2.76        1.12     10.83 o 
  11   2   6       26.82       46.44     12.75 o 
  12   2   6        0.13       10.43     11.57 o 
 -14   3   6        4.46        4.75     12.06 o 
 -13   3   6       43.60       57.12     18.99 o 
 -12   3   6      402.25      421.44     12.15 o 
 -11   3   6      922.82      968.63     37.24 o 
 -10   3   6       25.42       16.52      7.94 o 
  -9   3   6     1459.74     1504.46     48.14 o 
  -8   3   6      249.89      256.77     11.89 o 
  -7   3   6       23.96       27.33      2.80 o 
  -6   3   6     1381.77     1272.62     28.73 o 
  -5   3   6      358.03      339.71      8.14 o 
  -4   3   6       29.70       26.77      4.67 o 
  -3   3   6      690.42      608.79     13.26 o 
  -2   3   6      500.25      496.56     10.53 o 
  -1   3   6      971.39     1132.48     23.29 o 
   0   3   6     1106.29     1049.74     23.62 o 
   1   3   6       50.43       40.01      5.70 o 
   2   3   6      612.85      606.69     16.96 o 
   3   3   6     2415.44     2394.03     44.34 o 
   4   3   6     1653.35     1716.23     36.08 o 
   5   3   6      348.84      347.83     10.22 o 
   6   3   6     1973.55     1992.99     57.58 o 
   7   3   6      324.76      343.00     26.87 o 
   8   3   6       24.92       38.76     12.84 o 
   9   3   6       11.33        4.50     11.65 o 
  10   3   6       48.69       53.38     11.99 o 
  11   3   6       10.88       18.35      8.62 o 
  12   3   6      516.32      534.17     30.38 o 
 -14   4   6       23.37       23.49     13.85 o 
 -13   4   6      278.47      287.71     29.92 o 
 -12   4   6       19.99       10.25      7.56 o 
 -11   4   6       10.32       12.11     10.81 o 
 -10   4   6       30.66       39.51     10.58 o 
  -9   4   6       71.48       53.18     14.15 o 
  -8   4   6      847.68      906.49     28.15 o 
  -7   4   6       85.38       75.22      5.11 o 
  -6   4   6     1433.56     1562.06     33.36 o 
  -5   4   6      191.47      207.43      9.04 o 
  -4   4   6      279.15      288.08      5.69 o 
  -3   4   6       52.10       51.49      6.56 o 
  -2   4   6     3261.13     3550.56     70.77 o 
  -1   4   6      147.57      152.39      7.98 o 
   0   4   6        0.98        6.63      5.60 o 
   1   4   6      246.60      275.78     11.86 o 
   2   4   6      821.43      822.97     22.14 o 
   3   4   6      255.82      234.50      7.04 o 
   4   4   6      161.90      140.94      7.39 o 
   5   4   6      329.13      315.83     13.09 o 
   6   4   6      354.23      325.74     12.47 o 
   7   4   6      294.52      273.91     35.92 o 
   8   4   6      222.15      214.63     36.05 o 
   9   4   6        3.54       18.12     11.63 o 
  10   4   6      138.72      118.85     22.69 o 
  11   4   6        7.96        9.12     12.31 o 
 -14   5   6        1.09       -1.42      9.97 o 
 -13   5   6        0.72        2.16     14.82 o 
 -12   5   6       33.40       37.62     22.66 o 
 -11   5   6     1100.38     1130.62     51.47 o 
 -10   5   6       73.44       48.41     12.75 o 
  -9   5   6      955.81      977.95     35.33 o 
  -8   5   6     1118.80     1114.61     24.55 o 
  -7   5   6      891.24      970.68     29.50 o 
  -6   5   6      509.50      532.66     19.39 o 
  -5   5   6      472.37      507.33     14.77 o 
  -4   5   6      186.79      209.84      5.78 o 
  -3   5   6      105.01       88.62      4.98 o 
  -2   5   6      488.40      526.95     10.19 o 
  -1   5   6      580.06      559.45     14.43 o 
   0   5   6      819.52      797.81     21.86 o 
   1   5   6      139.53      140.44     20.50 o 
   2   5   6        0.15        4.66      3.15 o 
   3   5   6     1423.39     1525.45     30.43 o 
   4   5   6      631.72      650.37     18.73 o 
   5   5   6     1321.41     1330.06     28.25 o 
   6   5   6      175.97      179.65     14.17 o 
   7   5   6        0.24        3.20     12.79 o 
   8   5   6      387.95      395.66     21.94 o 
   9   5   6      120.28      126.04     21.85 o 
  10   5   6      176.84      156.73     25.01 o 
  11   5   6      178.76      150.61     25.24 o 
 -14   6   6        7.28       26.12     15.14 o 
 -13   6   6      366.69      358.54     48.24 o 
 -12   6   6      216.09      183.80     62.06 o 
 -11   6   6      170.80       81.07     45.05 o 
 -10   6   6     1804.33     1851.72     43.56 o 
  -9   6   6       13.62        9.91      6.64 o 
  -8   6   6      918.34      840.43     25.38 o 
  -7   6   6     1633.12     1692.94     40.64 o 
  -6   6   6       29.23       19.59      5.13 o 
  -5   6   6      994.49      970.84     17.97 o 
  -4   6   6      269.85      267.99      8.18 o 
  -3   6   6     1321.29     1421.87     29.48 o 
  -2   6   6     1076.13      969.07     21.96 o 
  -1   6   6      363.27      345.23      9.71 o 
   0   6   6       10.97       19.96      5.98 o 
   1   6   6      208.04      194.28     17.99 o 
   2   6   6      823.32      765.66     25.78 o 
   3   6   6      528.85      504.96     14.46 o 
   4   6   6      811.81      805.95     22.41 o 
   5   6   6     1042.76     1040.75     30.31 o 
   6   6   6     1568.52     1536.66     59.60 o 
   7   6   6        7.88       17.81      9.31 o 
   8   6   6      724.57      707.43     27.61 o 
   9   6   6       13.82       20.18      7.99 o 
  10   6   6       27.12       26.90     12.17 o 
  11   6   6       37.34       75.40     17.68 o 
 -13   7   6      307.57      323.07     44.20 o 
 -12   7   6       91.56       90.93     20.00 o 
 -11   7   6      431.61      447.15     21.60 o 
 -10   7   6       67.29       59.77     14.30 o 
  -9   7   6      341.33      353.57     10.43 o 
  -8   7   6     1396.91     1503.52     42.11 o 
  -7   7   6      572.90      523.38     14.32 o 
  -6   7   6      208.20      209.55      5.36 o 
  -5   7   6      305.09      320.63      6.89 o 
  -4   7   6        0.50       -1.01      3.58 o 
  -3   7   6     1069.66     1107.19     27.16 o 
  -2   7   6      644.45      653.81     20.53 o 
  -1   7   6     2549.77     2675.90     59.80 o 
   0   7   6        6.17       13.20      5.55 o 
   1   7   6      248.36      249.12     26.75 o 
   2   7   6       24.40       26.52      6.77 o 
   3   7   6      545.39      510.73     17.74 o 
   4   7   6     2160.93     2220.83     44.15 o 
   5   7   6     1119.84     1110.88     21.65 o 
   6   7   6     1200.86     1146.18     23.49 o 
   7   7   6       31.33       34.99      9.47 o 
   8   7   6        1.72        3.29     11.56 o 
   9   7   6       84.24       89.15     16.08 o 
  10   7   6       14.65       22.56     10.64 o 
  11   7   6      261.07      223.37     40.24 o 
 -13   8   6       30.17       14.92     16.15 o 
 -12   8   6      232.99      239.14     22.35 o 
 -11   8   6        1.11       -5.66     20.73 o 
 -10   8   6      254.26      103.83    103.11 o 
  -9   8   6      144.69      135.24      9.49 o 
  -8   8   6     1343.21     1326.94     43.58 o 
  -7   8   6      445.73      446.32     13.64 o 
  -6   8   6       31.40       25.85      4.75 o 
  -5   8   6       56.72       57.73      7.93 o 
  -4   8   6      616.98      572.07     17.34 o 
  -3   8   6      189.11      188.06      9.05 o 
  -2   8   6      197.35      218.05     12.51 o 
  -1   8   6     1109.26     1082.34     27.84 o 
   0   8   6        2.33       14.43      6.66 o 
   1   8   6      612.06      576.60     24.33 o 
   2   8   6      297.94      309.09     16.57 o 
   3   8   6     1217.99     1213.60     40.05 o 
   4   8   6     1264.29     1189.42     43.82 o 
   5   8   6     2304.29     2216.20     45.72 o 
   6   8   6      154.71      129.37     12.88 o 
   7   8   6      251.07      235.04     35.55 o 
   8   8   6       62.76       72.53     15.72 o 
   9   8   6       10.60       27.26      9.79 o 
  10   8   6        0.12        6.70     12.66 o 
  11   8   6      225.30      230.84     20.86 o 
 -13   9   6      337.68      333.79     39.85 o 
 -12   9   6        9.09       23.24     16.67 o 
 -11   9   6       27.56        6.53      8.61 o 
 -10   9   6        0.93        3.36      8.33 o 
  -9   9   6        2.76        7.08      9.69 o 
  -8   9   6       14.58       14.54      7.54 o 
  -7   9   6      518.61      586.31     20.75 o 
  -6   9   6      778.52      813.71     27.68 o 
  -5   9   6      853.25      849.74     24.50 o 
  -4   9   6     2210.16     2419.72     65.68 o 
  -3   9   6        0.09        3.90      4.04 o 
  -2   9   6       28.27       42.59      7.57 o 
  -1   9   6      676.92      714.35     23.83 o 
   0   9   6     1144.64     1122.71     29.92 o 
   1   9   6      905.96      866.22     29.73 o 
   2   9   6        3.52       12.99      5.65 o 
   3   9   6      703.19      634.06     27.97 o 
   4   9   6       52.16       48.36     10.42 o 
   5   9   6       10.16        9.52      5.38 o 
   6   9   6      154.15      158.15      7.84 o 
   7   9   6      139.97      145.34     21.75 o 
   8   9   6        2.55       15.74      9.82 o 
   9   9   6      481.16      551.09     39.76 o 
  10   9   6       36.38       39.46     13.83 o 
 -13  10   6        0.71        9.55     11.50 o 
 -12  10   6      161.91      148.01     45.26 o 
 -11  10   6        9.96        7.83     10.81 o 
 -10  10   6       95.32       60.18     20.02 o 
  -8  10   6      600.72      651.65     25.44 o 
  -7  10   6      227.08      239.76     14.72 o 
  -6  10   6     1005.81     1076.17     19.62 o 
  -5  10   6      129.96      113.77      8.00 o 
  -4  10   6      236.25      227.82     11.99 o 
  -3  10   6        8.43        8.24      6.17 o 
  -2  10   6      205.82      176.96     13.26 o 
  -1  10   6      259.32      296.04     17.86 o 
   0  10   6      295.81      300.86     22.22 o 
   1  10   6       61.48       63.05     10.07 o 
   2  10   6      190.05      199.48     19.86 o 
   3  10   6     1131.02     1196.01     36.44 o 
   4  10   6     2838.01     2951.82     64.03 o 
   5  10   6      721.73      747.76     21.58 o 
   6  10   6        1.08        2.96      4.77 o 
   7  10   6      701.37      656.04     27.63 o 
   8  10   6        0.17       10.45     10.70 o 
   9  10   6       36.09       34.20     13.86 o 
  10  10   6        9.53       17.87      9.17 o 
 -12  11   6       83.92      122.73     40.06 o 
 -11  11   6      432.22      446.91     28.67 o 
 -10  11   6       32.44       25.48      7.88 o 
  -9  11   6      408.32      438.31     21.50 o 
  -8  11   6       55.68       42.88      7.49 o 
  -7  11   6       38.79       40.94      8.53 o 
  -6  11   6      475.01      464.98     18.52 o 
  -5  11   6     2171.22     2241.54     54.76 o 
  -4  11   6     3431.09     3454.85     79.01 o 
  -3  11   6        0.14       10.09      7.31 o 
  -2  11   6      173.74      182.14     14.41 o 
  -1  11   6      318.66      340.39     16.02 o 
   0  11   6     2479.37     2665.00     62.79 o 
   1  11   6     2802.30     2873.79     67.24 o 
   2  11   6      241.46      255.86     35.13 o 
   3  11   6        0.11        9.61      6.12 o 
   4  11   6      155.26      149.76     10.16 o 
   5  11   6     1049.86     1081.64     21.53 o 
   6  11   6     1203.54     1167.58     40.62 o 
   7  11   6       96.72       92.00     16.68 o 
   8  11   6        6.35        5.05      8.25 o 
   9  11   6      423.14      479.49     22.66 o 
  10  11   6      419.65      520.20     30.76 o 
 -12  12   6        0.49       20.22     13.20 o 
 -11  12   6       57.15       45.04     21.10 o 
 -10  12   6       34.16       47.73     17.60 o 
  -9  12   6      435.79      460.70     21.31 o 
  -7  12   6      186.46      208.07     10.94 o 
  -6  12   6      184.06      185.56     12.51 o 
  -5  12   6     3640.13     3949.44     93.19 o 
  -4  12   6      844.24      815.76     30.02 o 
  -3  12   6     1291.04     1277.69     33.72 o 
  -2  12   6     1121.50     1119.72     21.16 o 
  -1  12   6        1.01        3.11      4.76 o 
   0  12   6        1.78        9.91      6.10 o 
   1  12   6      351.19      381.78     14.72 o 
   2  12   6      160.53      122.30     17.53 o 
   3  12   6      237.49      241.79     12.57 o 
   4  12   6        1.01        9.45      6.09 o 
   5  12   6      521.45      468.41     11.97 o 
   6  12   6      188.30      168.84     10.58 o 
   7  12   6        7.84       11.56      6.89 o 
   8  12   6      766.10      768.73     29.19 o 
   9  12   6       28.95       19.34      9.67 o 
  10  12   6      110.58       77.33     27.31 o 
 -12  13   6        0.29       18.30     12.68 o 
 -11  13   6      100.80       88.94     35.61 o 
 -10  13   6        1.87        3.03      8.22 o 
  -9  13   6       18.37       16.08      9.13 o 
  -8  13   6       46.11       44.85     12.12 o 
  -7  13   6      313.34      349.23     22.38 o 
  -6  13   6      659.86      654.40     21.87 o 
  -5  13   6      156.02      160.15     25.65 o 
  -4  13   6       71.14       59.96     13.88 o 
  -3  13   6      311.36      325.27     21.57 o 
  -2  13   6      129.46      139.19     19.03 o 
  -1  13   6       27.06       21.13      6.95 o 
   0  13   6      761.93      714.48     34.28 o 
   1  13   6      106.09      109.02     18.49 o 
   2  13   6      165.44      182.48     25.87 o 
   3  13   6      365.83      376.09     12.04 o 
   4  13   6      997.33     1028.92     23.31 o 
   5  13   6      308.27      300.28     12.72 o 
   6  13   6      287.11      257.64     11.43 o 
   7  13   6       33.15       30.35      8.41 o 
   8  13   6       33.73       48.93     14.46 o 
   9  13   6       30.13       36.22     23.24 o 
 -11  14   6       52.80       71.72     17.71 o 
 -10  14   6       47.23       40.83     16.45 o 
  -9  14   6      145.63      158.29     29.90 o 
  -8  14   6       35.73       21.52      9.32 o 
  -7  14   6      697.36      705.77     38.27 o 
  -6  14   6      510.85      515.38     23.09 o 
  -5  14   6     1278.20     1428.41     52.45 o 
  -4  14   6     1109.34     1116.99     31.81 o 
  -3  14   6     1337.79     1390.38     43.30 o 
  -2  14   6      124.71      109.40     18.66 o 
  -1  14   6      279.23      322.24     27.43 o 
   0  14   6      233.95      181.18     30.00 o 
   1  14   6     1789.83     1630.21     31.46 o 
   2  14   6       87.47      118.47     15.50 o 
   3  14   6       86.64       81.64     13.64 o 
   4  14   6      513.56      522.16     14.02 o 
   5  14   6      948.09      873.78     31.08 o 
   6  14   6        0.98        6.53      5.69 o 
   7  14   6      229.11      154.48     29.23 o 
   8  14   6       72.42       86.72     25.18 o 
   9  14   6      115.00      109.01     33.89 o 
 -11  15   6       40.52       38.12     21.60 o 
 -10  15   6      131.95      119.51     25.80 o 
  -9  15   6      127.04      154.10     30.27 o 
  -8  15   6      120.38       63.65     16.00 o 
  -7  15   6      490.88      467.54     17.45 o 
  -6  15   6       32.45       18.24      8.02 o 
  -5  15   6       15.28       11.48      5.29 o 
  -4  15   6     1440.49     1504.50     30.51 o 
  -3  15   6      121.13      118.93     18.18 o 
  -2  15   6     1464.32     1504.18     30.54 o 
  -1  15   6       43.94       43.78      9.77 o 
   0  15   6      255.71      221.66     33.90 o 
   1  15   6      100.55       89.89     15.30 o 
   2  15   6       43.09       42.06      8.02 o 
   3  15   6        1.69       10.05      4.71 o 
   4  15   6      107.71      122.16     19.45 o 
   5  15   6      256.44      228.53     10.40 o 
   6  15   6       92.09       90.06     19.38 o 
   7  15   6      422.11      468.88     38.57 o 
   8  15   6        3.05       23.55     19.88 o 
 -10  16   6        0.65       -7.94     11.06 o 
  -9  16   6      142.08      132.75     22.32 o 
  -8  16   6        0.03       -0.24      4.39 o 
  -7  16   6      690.22      761.21     24.02 o 
  -6  16   6      971.90      916.65     32.31 o 
  -5  16   6       71.96       62.74     10.90 o 
  -4  16   6       15.32       15.14      4.57 o 
  -3  16   6     1680.22     1734.79     50.62 o 
  -2  16   6        3.64        3.12      9.22 o 
  -1  16   6      103.81      110.29     17.01 o 
   0  16   6      297.33      298.75     40.00 o 
   1  16   6      143.83      161.96     20.29 o 
   2  16   6      720.82      736.17     18.03 o 
   3  16   6       74.42       81.87     12.20 o 
   4  16   6       19.29       21.09      5.28 o 
   5  16   6      177.18      153.19     23.80 o 
   6  16   6       54.11       37.66      9.91 o 
   7  16   6        2.13       -8.96     26.98 o 
   8  16   6      106.57       87.24     39.01 o 
  -9  17   6      264.74      319.64     27.10 o 
  -8  17   6       60.86       39.12     13.22 o 
  -7  17   6       13.09       15.05      7.16 o 
  -6  17   6      238.63      243.84     32.04 o 
  -5  17   6      212.47       77.46     87.30 o 
  -4  17   6      615.86      682.49     28.68 o 
  -3  17   6      109.50      121.05     16.11 o 
  -2  17   6      495.80      538.99     28.41 o 
  -1  17   6        0.40        5.65      6.20 o 
   0  17   6      515.82      561.75     20.46 o 
   1  17   6       58.02       67.23     11.34 o 
   2  17   6      272.75      211.28     27.09 o 
   3  17   6       21.90       18.54      5.49 o 
   4  17   6        5.42       10.98      4.92 o 
   5  17   6      150.36      158.82     28.78 o 
   6  17   6      324.59      296.89     12.02 o 
   7  17   6        0.03       -8.50     17.70 o 
  -9  18   6       15.10       13.46     11.92 o 
  -8  18   6        9.11       18.19     12.87 o 
  -7  18   6       30.91       38.86      9.28 o 
  -6  18   6       19.58        5.15      9.26 o 
  -5  18   6       14.74       13.06      8.42 o 
  -4  18   6       47.83       44.53     12.43 o 
  -3  18   6      790.53      852.41     37.83 o 
  -2  18   6      141.44      125.04     19.23 o 
  -1  18   6       69.86       60.81     12.34 o 
   0  18   6       23.77       28.04      8.53 o 
   1  18   6       12.27       19.70      5.30 o 
   2  18   6      318.50      280.82     18.70 o 
   3  18   6        1.07       -4.82      8.00 o 
   4  18   6       60.64       50.49     10.00 o 
   5  18   6       51.83       48.29     12.52 o 
   6  18   6       68.50       64.36     16.91 o 
  -8  19   6       99.88       98.54     22.53 o 
  -7  19   6       23.07        9.46      8.57 o 
  -6  19   6     1127.37     1128.08     47.62 o 
  -5  19   6      675.85      785.23     39.54 o 
  -4  19   6       43.61       30.01     14.17 o 
  -3  19   6      607.82      589.09     25.22 o 
  -2  19   6      242.68      275.14     23.41 o 
  -1  19   6        2.61       12.40      6.45 o 
   0  19   6      305.40      310.39     22.26 o 
   1  19   6      389.51      426.65     18.40 o 
   2  19   6       15.98       13.60      5.07 o 
   3  19   6       59.81       85.79     12.17 o 
   4  19   6       41.69       31.42      8.63 o 
   5  19   6      113.31       99.82     16.01 o 
  -7  20   6      301.09      325.60     21.42 o 
  -6  20   6      103.27       93.29     14.74 o 
  -5  20   6        8.67       16.98      9.35 o 
  -4  20   6       52.54       47.78     12.76 o 
  -3  20   6       37.81       21.04      8.15 o 
  -2  20   6       28.36       24.91      8.52 o 
  -1  20   6        0.23        4.73      6.95 o 
   0  20   6        0.61        3.43      7.66 o 
   1  20   6       15.50       13.03      4.36 o 
   2  20   6      198.86      173.48     24.57 o 
   3  20   6       68.92       58.36     10.84 o 
   4  20   6        0.44        0.99      4.91 o 
  -5  21   6        0.00       -1.55      7.23 o 
  -4  21   6       25.87       22.00      8.82 o 
  -3  21   6       96.43       93.41     15.49 o 
  -2  21   6      104.17       70.23     13.28 o 
  -1  21   6        0.58        8.32      6.48 o 
   0  21   6       12.35       19.69      5.39 o 
   1  21   6       66.25       53.84     12.52 o 
   2  21   6        1.12       -0.44      8.55 o 
   3  21   6      151.24      133.06     21.29 o 
  -3  22   6       69.54       56.35     13.43 o 
  -2  22   6      330.25      321.68     20.98 o 
  -1  22   6        0.07        9.05      5.21 o 
   0  22   6      228.36      195.48     29.49 o 
 -13   1   7      341.38      438.19     29.88 o 
 -12   1   7       27.73        9.61      5.87 o 
 -11   1   7       55.61       39.34      8.95 o 
 -10   1   7      252.88      318.32     27.82 o 
  -9   1   7      841.00      815.59     31.04 o 
  -8   1   7      220.64      207.20     18.44 o 
  -7   1   7      559.99      511.36     17.32 o 
  -6   1   7      162.78      164.83     31.66 o 
  -5   1   7      914.31      958.63     32.13 o 
  -4   1   7      809.31      839.63     18.75 o 
  -3   1   7      112.43      115.97      5.73 o 
  -2   1   7      742.71      715.39     19.12 o 
  -1   1   7      124.54       99.75     10.01 o 
   0   1   7      198.53      207.82     16.14 o 
   1   1   7       70.54       57.28      8.73 o 
   2   1   7      365.27      285.59     11.45 o 
   3   1   7       44.29       41.42      6.71 o 
   4   1   7      312.69      257.12     24.91 o 
   5   1   7     1414.44     1430.48     44.81 o 
   6   1   7       88.49       77.02     15.19 o 
   7   1   7     2386.28     2551.53     55.40 o 
   8   1   7      400.93      421.19     66.87 o 
   9   1   7      366.66      354.82     47.39 o 
  10   1   7       53.55       62.93     13.09 o 
  11   1   7      173.22      133.01     40.82 o 
 -13   2   7        0.09        2.11      8.92 o 
 -12   2   7      653.39      687.62     22.01 o 
 -11   2   7        8.16        4.20      9.96 o 
 -10   2   7        0.10        9.32      7.59 o 
  -9   2   7      353.57      376.15     12.83 o 
  -8   2   7     1698.59     1615.09     48.07 o 
  -7   2   7      683.66      680.62     26.76 o 
  -6   2   7      711.79      739.59     32.18 o 
  -5   2   7        0.59        3.64      4.35 o 
  -4   2   7      583.89      568.50     17.55 o 
  -3   2   7      576.45      574.15     15.89 o 
  -2   2   7     2235.67     2468.71     42.39 o 
  -1   2   7      505.87      533.84     17.33 o 
   0   2   7     2808.37     2894.04     63.47 o 
   1   2   7      853.33      871.47     22.06 o 
   2   2   7      190.10      172.89      8.28 o 
   3   2   7      603.17      593.03     17.56 o 
   4   2   7       28.95       22.41      3.94 o 
   5   2   7      880.27      855.95     37.19 o 
   6   2   7     1331.46     1430.29     32.35 o 
   7   2   7        1.05       30.97     12.02 o 
   8   2   7     1181.99     1219.67     44.65 o 
   9   2   7      459.90      533.02     29.87 o 
  10   2   7      239.57      201.70     36.13 o 
  11   2   7      148.71      158.96     33.10 o 
 -13   3   7       66.34       81.10     29.22 o 
 -12   3   7      277.21      214.54     22.34 o 
 -11   3   7        2.43        7.20      6.52 o 
 -10   3   7      136.03      121.07     31.58 o 
  -9   3   7      452.73      383.77     14.64 o 
  -8   3   7      305.54      327.21     23.63 o 
  -7   3   7      411.52      365.18     22.09 o 
  -6   3   7      422.76      416.69      9.26 o 
  -5   3   7      295.25      303.54      8.28 o 
  -4   3   7      442.32      447.31     13.93 o 
  -3   3   7       45.72       42.70      6.08 o 
  -2   3   7       13.37       18.14      4.76 o 
  -1   3   7       40.97       49.80      8.13 o 
   0   3   7      240.95      220.74     13.73 o 
   1   3   7      132.25      117.05     15.85 o 
   2   3   7      846.67      859.19     21.16 o 
   3   3   7       16.27       19.42      3.84 o 
   4   3   7      616.71      637.28     18.20 o 
   5   3   7     1510.60     1512.06     49.48 o 
   6   3   7        1.43       19.95      9.13 o 
   7   3   7      338.36      384.66     27.91 o 
   8   3   7      778.52      865.20     34.97 o 
   9   3   7       74.91       78.63     17.20 o 
  10   3   7       63.23       76.11     22.29 o 
 -13   4   7       23.26       10.92     13.82 o 
 -12   4   7      153.62       86.76     26.36 o 
 -11   4   7      480.85      528.09     23.53 o 
 -10   4   7       11.36        4.06     12.35 o 
  -9   4   7      584.32      643.95     17.76 o 
  -8   4   7     2278.51     2415.97     53.65 o 
  -7   4   7      976.97      982.90     25.81 o 
  -6   4   7       10.33       10.77      3.80 o 
  -5   4   7      557.78      588.21     19.28 o 
  -4   4   7     1455.93     1443.17     25.60 o 
  -3   4   7     1282.71     1337.41     24.35 o 
  -2   4   7      132.99      164.56     10.18 o 
  -1   4   7       49.77       37.88      7.68 o 
   0   4   7      796.52      681.89     22.93 o 
   1   4   7      339.84      334.75     13.57 o 
   2   4   7       44.22       37.80      6.41 o 
   3   4   7     1514.50     1491.96     31.39 o 
   4   4   7      277.19      258.67      9.01 o 
   5   4   7      171.57      165.39      9.38 o 
   6   4   7      311.13      312.04     46.67 o 
   7   4   7      122.68      139.31     18.46 o 
   8   4   7      945.48      991.14     48.38 o 
   9   4   7       59.22      102.07     19.28 o 
  10   4   7      113.60      117.17     21.21 o 
 -13   5   7      198.93      150.77     69.23 o 
 -12   5   7        0.53        3.09      6.93 o 
 -11   5   7        7.04        7.46      4.30 o 
 -10   5   7       30.02       10.17      7.12 o 
  -9   5   7     1302.19     1290.10     42.24 o 
  -8   5   7      367.70      370.97     14.85 o 
  -7   5   7      934.22     1041.21     23.93 o 
  -6   5   7      273.86      252.03     13.12 o 
  -5   5   7      341.26      348.34      7.61 o 
  -4   5   7     4224.51     4619.14     66.28 o 
  -3   5   7       52.25       41.70      6.04 o 
  -2   5   7        0.76        9.37      5.90 o 
  -1   5   7       49.12       62.16      9.32 o 
   0   5   7      865.74      860.21     18.91 o 
   1   5   7      157.74      188.67     30.35 o 
   2   5   7       13.74       16.51      7.07 o 
   3   5   7        1.94        4.06      5.92 o 
   4   5   7        4.29        7.74      3.27 o 
   5   5   7     2686.96     2714.48     43.20 o 
   6   5   7        2.07       -1.90     12.17 o 
   7   5   7        0.50       19.73     12.38 o 
   8   5   7       21.36       27.02     13.02 o 
   9   5   7     1316.67     1289.34     44.56 o 
  10   5   7        3.15        7.63     13.72 o 
 -13   6   7       27.84       10.39     10.97 o 
 -12   6   7       10.59       12.87     10.42 o 
 -11   6   7      275.48      236.86     60.69 o 
 -10   6   7      114.00       73.21     21.22 o 
  -9   6   7       42.99       46.06     12.97 o 
  -8   6   7       36.33       21.25      8.76 o 
  -7   6   7        8.82       12.05      5.95 o 
  -6   6   7      194.32      212.38     10.40 o 
  -5   6   7     1020.05     1102.69     21.59 o 
  -4   6   7     1184.32     1150.56     16.13 o 
  -3   6   7       30.69       20.68      5.75 o 
  -2   6   7      335.64      403.36     13.41 o 
  -1   6   7        4.47        2.81      5.88 o 
   0   6   7      385.48      372.79     13.92 o 
   1   6   7       11.51       10.35      5.23 o 
   2   6   7       42.98       43.14      9.40 o 
   3   6   7      105.46      114.44     12.37 o 
   4   6   7     1212.81     1182.78     32.59 o 
   5   6   7      962.70     1017.82     35.38 o 
   6   6   7      549.56      539.72     23.18 o 
   7   6   7     1084.07     1034.44     62.58 o 
   8   6   7        3.54       10.43      9.60 o 
   9   6   7        6.85       21.70     27.71 o 
  10   6   7       54.76       44.10     16.25 o 
 -13   7   7      719.79      817.67     35.19 o 
 -12   7   7        0.83       14.32     22.80 o 
 -11   7   7       19.51       -0.86     13.53 o 
 -10   7   7       32.55       13.27      9.14 o 
  -9   7   7        9.67       23.15      9.21 o 
  -8   7   7      116.42      100.66     20.99 o 
  -7   7   7      987.11      947.44     32.60 o 
  -6   7   7       43.47       26.08      4.77 o 
  -5   7   7      936.55      967.94     25.48 o 
  -4   7   7     2666.78     2828.65     59.54 o 
  -3   7   7      145.72      153.85      9.39 o 
  -2   7   7      210.16      211.78     11.54 o 
  -1   7   7     1027.02     1020.32     27.22 o 
   0   7   7     1173.51     1236.87     33.24 o 
   1   7   7      411.98      387.14     16.60 o 
   2   7   7      412.01      425.57     20.98 o 
   3   7   7       39.49       58.82      9.46 o 
   4   7   7      563.18      583.82     19.37 o 
   5   7   7     5011.02     5457.24     77.63 o 
   6   7   7      336.76      365.62     61.45 o 
   7   7   7      796.10      820.45     43.71 o 
   8   7   7      171.74      165.03     32.71 o 
   9   7   7       41.64       32.21     12.76 o 
  10   7   7       41.43       59.07     16.91 o 
 -13   8   7       19.89       33.09     12.47 o 
 -12   8   7      186.52      163.21     65.30 o 
 -11   8   7      108.52      105.87     29.11 o 
 -10   8   7        1.00       -2.04      4.77 o 
  -9   8   7      757.32      825.45     38.84 o 
  -8   8   7       55.71       59.47     15.40 o 
  -7   8   7       58.83       11.13     15.35 o 
  -6   8   7      167.87      185.15     13.40 o 
  -5   8   7     1595.14     1603.54     39.96 o 
  -4   8   7       67.98       61.41     10.96 o 
  -3   8   7      656.00      661.57     20.17 o 
  -2   8   7      287.08      287.48     12.59 o 
  -1   8   7       97.33       99.93     14.59 o 
   0   8   7      358.97      383.38     17.43 o 
   1   8   7        5.38       17.91      6.82 o 
   2   8   7        7.06       13.67      7.14 o 
   3   8   7      181.06      203.49     15.39 o 
   4   8   7       43.96       27.75      7.11 o 
   5   8   7      175.46      125.15     14.54 o 
   6   8   7      351.29      309.57     47.40 o 
   7   8   7      311.64      302.14     51.36 o 
   8   8   7      137.34      109.61     17.92 o 
   9   8   7        1.56       17.07     11.82 o 
  10   8   7      160.64      141.35     32.87 o 
 -12   9   7        0.04       -2.68      9.36 o 
 -11   9   7        3.55        2.42     11.89 o 
 -10   9   7      898.94      915.85     36.43 o 
  -9   9   7      541.15      599.50     29.02 o 
  -8   9   7        7.99        2.97      5.70 o 
  -7   9   7       39.08       11.90     12.01 o 
  -6   9   7     5347.31     6009.99     39.35 o 
  -5   9   7     2885.13     3045.32     86.86 o 
  -4   9   7        1.50        5.50      4.16 o 
  -3   9   7      216.71      242.65     21.16 o 
  -2   9   7       27.72       13.05      6.87 o 
  -1   9   7      144.04      129.58     17.40 o 
   0   9   7      206.73      234.97     17.78 o 
   1   9   7      254.59      251.45     15.44 o 
   2   9   7      229.15      217.80     29.30 o 
   3   9   7      161.65      187.12     19.20 o 
   4   9   7       51.39       58.91     12.59 o 
   5   9   7      101.80       75.48     12.40 o 
   6   9   7      135.16      135.26     21.19 o 
   7   9   7      293.91      338.71     43.34 o 
   8   9   7        9.39        0.37     11.84 o 
   9   9   7        0.24       17.61      9.67 o 
 -12  10   7      253.59      268.52     21.27 o 
 -11  10   7        1.44       -7.04     17.19 o 
 -10  10   7       88.95      104.14     30.04 o 
  -9  10   7      752.47        2.24      3.82 o 
  -8  10   7       70.08       80.41     18.40 o 
  -6  10   7        4.05       10.30      4.92 o 
  -5  10   7     2608.93     2729.07     52.15 o 
  -4  10   7      236.45      235.60     11.85 o 
  -3  10   7     1151.19     1255.45     33.51 o 
  -2  10   7      259.49      261.27     16.91 o 
  -1  10   7       30.35       29.18      6.90 o 
   0  10   7      297.39      290.72     17.31 o 
   1  10   7      338.15      335.47     19.88 o 
   2  10   7       25.82       33.24      8.20 o 
   3  10   7      665.21      660.96     20.54 o 
   4  10   7     1364.67     1342.17     37.17 o 
   5  10   7      511.20      407.29     42.03 o 
   6  10   7      125.76      152.12     23.71 o 
   7  10   7       25.07        9.96     11.09 o 
   8  10   7       34.67       51.64     16.71 o 
   9  10   7       56.40       74.08     14.05 o 
 -12  11   7        0.46       -6.22     16.53 o 
 -11  11   7        0.24       15.99     13.61 o 
 -10  11   7      413.99      440.85     38.09 o 
  -9  11   7       53.90       44.87     23.84 o 
  -8  11   7      634.84      603.10     63.23 o 
  -7  11   7       48.79       15.53     14.53 o 
  -6  11   7     1110.71     1153.04     54.39 o 
  -5  11   7       18.61       15.57      5.78 o 
  -4  11   7      875.26      983.85     22.32 o 
  -3  11   7     1026.78      985.51     25.94 o 
  -2  11   7       50.68       33.08     11.69 o 
  -1  11   7      421.35      410.81     17.12 o 
   0  11   7       42.27       43.46      7.85 o 
   1  11   7      348.05      369.99     19.33 o 
   2  11   7      715.33      721.21     23.11 o 
   3  11   7        5.19        9.43      4.99 o 
   4  11   7      213.18      223.97     18.75 o 
   5  11   7       64.03       46.40      9.48 o 
   6  11   7       15.62        0.73     10.41 o 
   7  11   7       18.29       24.69      9.58 o 
   8  11   7        1.82       17.76      6.37 o 
   9  11   7        1.15        0.89     11.80 o 
 -11  12   7        5.71        7.96     13.87 o 
 -10  12   7       15.20       21.23     24.32 o 
  -9  12   7      233.15      258.93     60.51 o 
  -8  12   7        4.73        6.23      8.38 o 
  -7  12   7       13.80        6.67      5.55 o 
  -6  12   7     1276.92     1249.59     51.69 o 
  -5  12   7     1124.05     1179.84     25.28 o 
  -4  12   7        1.63        2.71      8.23 o 
  -3  12   7      358.87      395.87     17.06 o 
  -2  12   7      483.22      477.19     16.24 o 
  -1  12   7        0.18        2.69     10.23 o 
   0  12   7      676.67      658.79     21.90 o 
   1  12   7      421.89      473.03     18.84 o 
   2  12   7       10.83       18.61      8.05 o 
   3  12   7        0.17        0.86      7.06 o 
   4  12   7      941.97      942.72     30.82 o 
   5  12   7      196.98      204.49     12.56 o 
   6  12   7      776.24      793.80     27.02 o 
   7  12   7       81.18       87.80     16.59 o 
   8  12   7       21.05       14.83      8.16 o 
 -11  13   7       91.29       72.44     30.82 o 
 -10  13   7      135.23      140.56     36.83 o 
  -9  13   7        1.09       -2.00     10.90 o 
  -8  13   7      512.50      530.40     21.92 o 
  -7  13   7      469.96      511.48     29.89 o 
  -6  13   7       21.98       18.26      6.32 o 
  -5  13   7        9.07       12.44      7.07 o 
  -4  13   7      764.59      832.42     19.53 o 
  -3  13   7      480.84      504.88     19.02 o 
  -2  13   7      484.61      482.82     14.60 o 
  -1  13   7      104.32       93.17     13.83 o 
   0  13   7      618.08      649.74     24.25 o 
   1  13   7      494.73      432.52     30.92 o 
   2  13   7     1032.30      965.27     23.29 o 
   3  13   7      314.94      284.09     11.35 o 
   4  13   7       14.63       25.01      6.69 o 
   5  13   7       40.49       36.43      7.99 o 
   6  13   7      241.10      215.66     34.83 o 
   7  13   7       20.18       28.98      9.21 o 
   8  13   7      107.08      116.42     29.18 o 
 -10  14   7      181.18      140.00     31.55 o 
  -9  14   7       16.18       25.45      9.97 o 
  -8  14   7       11.30       11.48     11.10 o 
  -7  14   7       61.60       70.23     17.76 o 
  -6  14   7     1622.96     1766.52     56.76 o 
  -5  14   7      258.36      282.82     18.51 o 
  -4  14   7        5.82        7.13      7.50 o 
  -3  14   7        1.72       -0.69      6.31 o 
  -2  14   7      641.75      625.94     23.16 o 
  -1  14   7       18.75       16.25     10.01 o 
   0  14   7       66.52       55.04     10.32 o 
   1  14   7        7.12        3.84      8.97 o 
   2  14   7      191.60      148.70     24.83 o 
   3  14   7        7.93       12.91      5.74 o 
   4  14   7       33.23       26.74      7.78 o 
   5  14   7        0.00        7.98      5.39 o 
   6  14   7      274.98      199.64     42.53 o 
   7  14   7      221.19      239.47     40.40 o 
 -10  15   7      156.00      167.39     37.84 o 
  -9  15   7        7.44       12.02     20.11 o 
  -8  15   7      410.61      393.05     39.88 o 
  -7  15   7      218.28      238.79     41.21 o 
  -6  15   7       55.16       33.22     16.19 o 
  -5  15   7       27.04        5.88      7.25 o 
  -4  15   7     1742.27     1787.23     50.79 o 
  -3  15   7       16.09       14.77      5.73 o 
  -2  15   7      462.83      500.07     15.38 o 
  -1  15   7      472.42      507.13     20.61 o 
   0  15   7        3.30        9.15      5.25 o 
   1  15   7       52.83       57.62     11.50 o 
   2  15   7      245.80      248.33     29.80 o 
   3  15   7      137.72      126.87     19.90 o 
   4  15   7       91.08       98.79     15.15 o 
   5  15   7      774.67      770.80     25.67 o 
   6  15   7        0.01       15.49      8.25 o 
   7  15   7       14.32       12.80      8.65 o 
  -9  16   7      369.77      423.37     75.81 o 
  -8  16   7       11.67       20.32      7.98 o 
  -7  16   7       51.43       61.31     14.76 o 
  -6  16   7       70.98       40.95     10.89 o 
  -5  16   7     1759.15     1745.90     35.91 o 
  -4  16   7      370.76      349.95     21.66 o 
  -3  16   7      101.98       87.40     14.70 o 
  -2  16   7      196.78      164.82     23.75 o 
  -1  16   7        5.04       10.42      7.12 o 
   0  16   7      806.57      700.42     28.16 o 
   1  16   7       16.01       10.49      8.31 o 
   2  16   7        6.79        9.63      7.66 o 
   3  16   7       41.71       38.88      8.10 o 
   4  16   7       51.23       40.38      8.27 o 
   5  16   7       75.58       60.25     12.83 o 
   6  16   7        0.37       14.60      5.19 o 
  -8  17   7        5.42       11.15     11.77 o 
  -7  17   7      157.97      203.81     36.61 o 
  -6  17   7       70.82       65.00     13.65 o 
  -5  17   7        0.23        8.66      6.67 o 
  -4  17   7      350.70      351.58     17.24 o 
  -3  17   7      211.86      204.66     29.82 o 
  -2  17   7       23.16       18.58      5.92 o 
  -1  17   7       59.55       54.68     10.40 o 
   0  17   7       23.17       18.26      7.14 o 
   1  17   7        2.13        3.82      7.08 o 
   2  17   7      189.46      161.98     22.23 o 
   3  17   7       82.62       63.96     12.16 o 
   4  17   7       74.41       76.35     12.36 o 
   5  17   7      104.91       89.95     15.28 o 
  -7  18   7       78.77       75.73     15.89 o 
  -5  18   7       72.67       96.15     20.34 o 
  -4  18   7        9.44       12.77      6.56 o 
  -3  18   7      625.51      590.50     25.69 o 
  -2  18   7      282.32      325.85     23.83 o 
  -1  18   7       22.20       20.89      9.09 o 
   0  18   7       99.91       78.77     13.69 o 
   1  18   7       65.98       57.51      9.86 o 
   2  18   7       60.19       40.10      7.70 o 
   3  18   7        0.10        9.36      4.47 o 
   4  18   7       94.46       75.06     13.25 o 
  -6  19   7       98.24       77.79     20.62 o 
  -5  19   7       15.91       20.54     11.24 o 
  -4  19   7      354.68      346.25     34.51 o 
  -3  19   7      380.68      414.84     26.23 o 
  -2  19   7       49.21       36.74      9.00 o 
  -1  19   7       16.62       19.36      6.84 o 
   0  19   7        1.03       21.15     10.90 o 
   1  19   7      521.56      505.43     20.20 o 
   2  19   7       35.14       25.14      7.08 o 
   3  19   7       12.85       11.17      5.27 o 
  -5  20   7      239.26      278.58     24.75 o 
  -4  20   7       81.67       76.77     17.71 o 
  -3  20   7      585.62      543.73     48.98 o 
  -2  20   7      108.24       72.72     14.61 o 
  -1  20   7       59.11       45.21     10.49 o 
   0  20   7       59.46       50.03     10.12 o 
   1  20   7       62.80       83.05     12.84 o 
   2  20   7        2.35        2.02      5.81 o 
 -13   0   8      489.84      470.14     34.43 o 
 -12   0   8       65.61       68.75     24.99 o 
 -11   0   8       46.08       26.72     12.45 o 
 -10   0   8      177.42      230.48     18.83 o 
  -9   0   8     1494.41     1359.72     64.06 o 
  -8   0   8      189.35      225.80     48.59 o 
  -7   0   8       51.54       62.27     14.55 o 
  -6   0   8      105.88      170.65     36.98 o 
  -5   0   8     1419.72     1344.66     56.94 o 
  -4   0   8     1009.33      938.95     32.33 o 
  -3   0   8       15.83       16.16      6.81 o 
  -2   0   8     5189.14     5567.86    138.96 o 
  -1   0   8      434.54      397.60     20.31 o 
   0   0   8       92.85      109.38     20.61 o 
   1   0   8      435.02      408.32     14.87 o 
   2   0   8      624.28      619.78     35.77 o 
   3   0   8       48.57       45.47     16.37 o 
   4   0   8        6.22       18.00     19.08 o 
   5   0   8     2227.32     2451.54    127.46 o 
   6   0   8      309.78      319.80     78.03 o 
   7   0   8       12.58       37.47     25.17 o 
   8   0   8      344.01      335.97    107.32 o 
   9   0   8      747.40      535.22    167.42 o 
 -13   1   8       56.61       41.16     20.15 o 
 -12   1   8      198.07      171.89     14.88 o 
 -11   1   8       14.11       25.43      7.95 o 
 -10   1   8        0.01        8.53      4.83 o 
  -9   1   8        0.41        5.02      7.52 o 
  -8   1   8       15.12       26.69      7.42 o 
  -7   1   8       11.83       18.92      8.74 o 
  -6   1   8       56.08       52.47     10.59 o 
  -5   1   8      626.96      672.51     22.29 o 
  -4   1   8      384.97      388.70      7.75 o 
  -3   1   8      206.28      192.88     10.50 o 
  -2   1   8        4.34       13.97      5.92 o 
  -1   1   8      167.80      191.14     12.82 o 
   0   1   8      102.79      105.66     11.61 o 
   1   1   8      230.69      250.24     35.00 o 
   2   1   8       36.29       56.56     11.17 o 
   3   1   8     1568.03     1533.89     68.81 o 
   4   1   8      676.52      726.35     29.57 o 
   5   1   8     1006.07      955.72     33.31 o 
   6   1   8      316.44      322.21     47.55 o 
   7   1   8        0.49        2.65      9.61 o 
   8   1   8       85.77      105.96     23.76 o 
   9   1   8        0.48        4.80     13.47 o 
 -13   2   8       77.83       68.80     21.97 o 
 -12   2   8        6.63        6.72      9.34 o 
 -11   2   8        7.43       13.82      6.75 o 
 -10   2   8        9.59       13.59     13.11 o 
  -9   2   8      414.80      396.83     15.67 o 
  -8   2   8        0.48       17.17      7.21 o 
  -7   2   8      106.91      102.51     20.05 o 
  -6   2   8      224.77      190.26     28.08 o 
  -5   2   8       32.97       22.37      5.73 o 
  -4   2   8      640.95      615.55     16.27 o 
  -3   2   8      171.99      148.28      7.77 o 
  -2   2   8     4543.41     4959.67    102.05 o 
  -1   2   8        5.19       13.89      4.93 o 
   0   2   8      434.95      477.22     17.72 o 
   1   2   8      258.15      259.01     24.40 o 
   2   2   8     1723.11     1754.81     44.68 o 
   3   2   8      135.75      154.89     21.90 o 
   4   2   8      355.15      382.71     51.46 o 
   5   2   8     1252.51     1199.66     40.57 o 
   6   2   8       20.56       30.04     12.90 o 
   7   2   8       45.11       49.62     17.57 o 
   8   2   8      112.46      115.65     26.23 o 
   9   2   8       12.87       12.48     10.49 o 
 -13   3   8        3.87       14.96     13.80 o 
 -12   3   8       94.91       88.48     19.56 o 
 -11   3   8      117.11      126.22     30.49 o 
 -10   3   8      264.24      267.59     30.33 o 
  -9   3   8      158.19      132.64     33.46 o 
  -8   3   8        6.46       10.84      6.56 o 
  -7   3   8        0.24        5.28     10.91 o 
  -6   3   8      941.23      903.02     45.48 o 
  -5   3   8      995.51     1027.23     23.42 o 
  -4   3   8      396.48      449.32     15.43 o 
  -3   3   8     2820.65     2842.24     54.96 o 
  -2   3   8       24.43       36.75      7.21 o 
  -1   3   8      635.72      631.43     22.27 o 
   0   3   8     1515.19     1481.03     37.75 o 
   1   3   8     1089.12     1103.13     30.87 o 
   2   3   8        9.47       14.98      6.94 o 
   3   3   8      775.81      734.33     25.38 o 
   4   3   8      339.77      373.81     28.34 o 
   5   3   8      527.33      512.50     25.91 o 
   6   3   8       33.37       15.17     10.00 o 
   7   3   8      217.28      207.10     30.71 o 
   8   3   8      195.66      193.65     36.00 o 
   9   3   8      352.12      433.89     32.12 o 
 -12   4   8        0.81        5.01      8.11 o 
 -11   4   8        9.17        8.15      6.67 o 
 -10   4   8        0.01        8.27      8.04 o 
  -9   4   8        0.29        3.15      6.00 o 
  -8   4   8      222.94      204.88     42.19 o 
  -7   4   8      439.15      424.62     22.98 o 
  -6   4   8      685.47      770.96     34.91 o 
  -5   4   8        1.09        1.31      3.03 o 
  -4   4   8      171.14      178.89      7.49 o 
  -3   4   8      352.29      392.93     16.08 o 
  -2   4   8       72.28       72.95     10.43 o 
  -1   4   8       95.28       86.96     14.39 o 
   0   4   8       60.93       74.33     11.65 o 
   1   4   8       92.67       84.39     13.73 o 
   2   4   8       76.33       58.45     12.01 o 
   3   4   8      224.29      225.34     30.74 o 
   4   4   8        5.41       18.18      5.48 o 
   5   4   8      589.81      583.16     19.16 o 
   6   4   8       13.22       22.76     10.21 o 
   7   4   8       39.07       53.19     17.75 o 
   8   4   8       52.74       54.22     14.49 o 
   9   4   8        1.42       10.88     11.18 o 
 -12   5   8       15.23        2.34     15.89 o 
 -11   5   8       96.83       88.65     23.34 o 
 -10   5   8      117.56       97.34     23.77 o 
  -9   5   8       12.47       18.14     10.03 o 
  -8   5   8       32.37       48.22     14.17 o 
  -7   5   8     1342.96     1476.44     39.12 o 
  -6   5   8      392.77      417.83     19.53 o 
  -5   5   8      952.62     1035.27     23.56 o 
  -4   5   8      442.40      422.14     15.00 o 
  -3   5   8     1534.07     1576.58     36.10 o 
  -2   5   8       16.15        8.37      6.22 o 
  -1   5   8     1474.53     1616.29     43.31 o 
   0   5   8     1141.36     1126.20     31.98 o 
   1   5   8      106.61      114.01     16.93 o 
   2   5   8       18.34       16.35      5.67 o 
   3   5   8       19.15       23.31     10.64 o 
   4   5   8      479.31      456.44     15.95 o 
   5   5   8        9.90       31.15     11.20 o 
   6   5   8      171.63      169.59     28.36 o 
   7   5   8      712.99      667.21     28.82 o 
   8   5   8        2.59       12.87     16.30 o 
   9   5   8        5.63        9.89      8.68 o 
 -12   6   8        0.06       10.78     14.01 o 
 -11   6   8       54.43       52.73     19.93 o 
 -10   6   8      131.31      138.39     31.81 o 
  -9   6   8        5.33       11.04      7.79 o 
  -8   6   8      372.54      375.47     16.34 o 
  -7   6   8     1342.05     1407.83     43.09 o 
  -6   6   8       72.53       86.69     17.17 o 
  -5   6   8       95.24       82.77     16.71 o 
  -4   6   8        0.83        8.03      7.03 o 
  -3   6   8      836.34      833.30     26.73 o 
  -2   6   8     1341.25     1345.91     36.18 o 
  -1   6   8      604.66      582.90     32.62 o 
   0   6   8       58.60       71.35     15.18 o 
   1   6   8        0.69        0.47     10.02 o 
   2   6   8       70.13       71.35     10.45 o 
   3   6   8     1012.47     1058.77     35.74 o 
   4   6   8      607.48      687.17     26.48 o 
   5   6   8      745.76      773.72     35.72 o 
   6   6   8        5.74       12.04      8.67 o 
   7   6   8     1131.01     1258.98     45.40 o 
   8   6   8      400.98      419.93     39.01 o 
   9   6   8      111.19      111.38     23.53 o 
 -12   7   8      242.59      242.47     66.43 o 
 -11   7   8        0.00       15.80     10.07 o 
 -10   7   8        5.35        2.80      4.36 o 
  -9   7   8      293.84      287.54     15.69 o 
  -8   7   8      351.61      369.31     18.66 o 
  -7   7   8       35.40       53.66     10.58 o 
  -6   7   8       66.54       66.08     11.74 o 
  -5   7   8       41.40       17.75     11.26 o 
  -4   7   8      570.46      599.08     21.70 o 
  -3   7   8      561.19      596.59     23.24 o 
  -2   7   8       39.06       52.92      9.83 o 
  -1   7   8      161.11      173.08     14.64 o 
   0   7   8     1028.51     1081.25     38.06 o 
   1   7   8       12.57        9.35      7.42 o 
   2   7   8       48.16       51.02     11.46 o 
   3   7   8      180.59      142.48     26.91 o 
   4   7   8      402.70      379.81     26.30 o 
   5   7   8       58.11       56.21     12.71 o 
   6   7   8       18.54       19.76      9.30 o 
   7   7   8       42.15       50.80     17.92 o 
   8   7   8        9.49       21.52     11.51 o 
   9   7   8       42.91       35.33     10.17 o 
 -12   8   8       30.84       18.34      9.42 o 
 -11   8   8       50.91       44.16     16.06 o 
 -10   8   8      134.89      186.90     19.74 o 
  -9   8   8        4.77        7.88      6.36 o 
  -8   8   8      279.79      282.29     36.25 o 
  -7   8   8        1.60        0.36      4.61 o 
  -6   8   8      515.77      543.06     18.28 o 
  -5   8   8      623.60      190.92    188.06 o 
  -4   8   8       84.47       99.85     12.14 o 
  -3   8   8      388.72      432.69     18.71 o 
  -2   8   8      973.08      912.47     20.55 o 
  -1   8   8      315.36      307.62     18.25 o 
   0   8   8        7.42       13.45      6.28 o 
   1   8   8      381.33      290.26     22.54 o 
   2   8   8       62.39       65.55     11.73 o 
   3   8   8       10.70       20.42      6.25 o 
   4   8   8      331.69      315.92     19.24 o 
   5   8   8      369.24      362.81     28.16 o 
   6   8   8        1.22       14.20      8.51 o 
   7   8   8        0.30       18.68      9.76 o 
   8   8   8      435.24      449.41     56.44 o 
 -11   9   8       20.66       11.35      7.99 o 
 -10   9   8       43.33       50.08     17.97 o 
  -8   9   8       28.29       21.09      7.34 o 
  -7   9   8      104.57       87.84     16.82 o 
  -6   9   8       14.31       18.51      7.14 o 
  -5   9   8       13.71       11.09      4.36 o 
  -4   9   8       74.12       62.21     13.47 o 
  -3   9   8        4.05        7.29      8.59 o 
  -2   9   8      561.97      560.56     19.37 o 
  -1   9   8       54.72       71.01     13.97 o 
   0   9   8      493.81      513.66     20.70 o 
   1   9   8      170.19      158.94     22.52 o 
   2   9   8       47.88       42.49      8.73 o 
   3   9   8      161.65      146.89     18.62 o 
   4   9   8      117.40      111.32     17.25 o 
   5   9   8        1.46       15.45     11.51 o 
   6   9   8      166.94      170.66     25.92 o 
   7   9   8       58.24       69.51     15.92 o 
   8   9   8      436.08      434.82     45.59 o 
 -11  10   8        5.00       29.73     11.87 o 
 -10  10   8        7.51       21.44     12.02 o 
  -9  10   8       16.15       15.49     12.73 o 
  -8  10   8      130.35      112.65     25.49 o 
  -7  10   8       44.16       41.10      9.30 o 
  -6  10   8        4.85        8.17      6.88 o 
  -5  10   8      172.94      120.15     39.77 o 
  -4  10   8      802.81      784.17     18.91 o 
  -3  10   8       60.42       53.28     10.89 o 
  -2  10   8      440.34      459.49     13.87 o 
  -1  10   8        4.50       10.14      5.61 o 
   0  10   8        0.47       12.29      6.71 o 
   1  10   8      643.99      672.62     20.21 o 
   2  10   8        0.64        6.35      9.18 o 
   3  10   8      971.75     1020.62     56.49 o 
   4  10   8      113.51       88.35     13.08 o 
   5  10   8      117.65      109.80     19.22 o 
   6  10   8       29.36       44.50     12.35 o 
   7  10   8       72.97       61.84     15.62 o 
   8  10   8       55.06       46.73     16.80 o 
 -11  11   8       22.12       15.29     14.01 o 
 -10  11   8       11.49       18.29     18.19 o 
  -9  11   8      356.66      378.02     41.70 o 
  -8  11   8      133.06       64.81     40.26 o 
  -7  11   8      102.00       96.95     19.47 o 
  -6  11   8        1.63        5.71      7.63 o 
  -5  11   8      473.96      470.80     20.73 o 
  -4  11   8      109.69      105.77     15.86 o 
  -3  11   8      406.23      388.33     11.44 o 
  -2  11   8      632.27      575.91     26.49 o 
  -1  11   8      136.89      128.66     17.99 o 
   0  11   8        5.49       14.51      5.99 o 
   1  11   8      128.81      114.26     17.18 o 
   2  11   8      477.73      509.94     28.76 o 
   3  11   8      723.25      772.37     30.24 o 
   4  11   8      100.41       91.84     14.41 o 
   5  11   8       16.06       15.91      8.47 o 
   6  11   8      672.35      693.25     32.77 o 
   7  11   8       17.72       35.75     13.08 o 
 -10  12   8        0.22       -1.76     23.65 o 
  -9  12   8        6.57       14.01     15.44 o 
  -8  12   8      224.61      218.53     50.22 o 
  -7  12   8      314.26      392.14     18.07 o 
  -6  12   8        3.81       11.73      5.72 o 
  -5  12   8      149.54      100.52     28.48 o 
  -4  12   8        3.89       14.62      6.71 o 
  -3  12   8      341.06      367.42     16.15 o 
  -2  12   8       17.93       19.78      6.10 o 
  -1  12   8       11.44        9.55      6.81 o 
   0  12   8      725.62      667.98     31.61 o 
   1  12   8      389.41      321.95     26.61 o 
   2  12   8       23.30       16.14      6.77 o 
   3  12   8      249.64      243.73     35.66 o 
   4  12   8      741.47      762.66     37.28 o 
   5  12   8      235.80      217.19     39.22 o 
   6  12   8      174.64      126.97     24.15 o 
   7  12   8      119.31      118.16     20.58 o 
 -10  13   8       23.62       25.46     10.13 o 
  -9  13   8        2.02       -0.77     13.16 o 
  -8  13   8       22.31        8.98     14.91 o 
  -7  13   8        2.68        6.89      7.42 o 
  -6  13   8       22.25       16.03      8.40 o 
  -5  13   8      317.25      316.26     24.27 o 
  -4  13   8       49.28       41.35      7.73 o 
  -3  13   8      435.27      436.70     17.67 o 
  -2  13   8       48.02       44.56      6.79 o 
  -1  13   8      155.31      132.75     20.07 o 
   0  13   8      105.33       96.18     13.19 o 
   1  13   8       13.79       10.13      7.73 o 
   2  13   8      455.53      424.14     17.39 o 
   3  13   8       28.76       21.62      8.00 o 
   4  13   8      227.50      202.02     26.84 o 
   5  13   8        0.24       11.02      7.95 o 
   6  13   8       37.25       52.19     12.53 o 
  -9  14   8       38.59       13.55     20.28 o 
  -8  14   8      246.66      226.78     71.76 o 
  -7  14   8        2.43       -0.08      7.00 o 
  -6  14   8      318.14      273.53     18.73 o 
  -5  14   8      370.68      392.12     42.18 o 
  -4  14   8      350.34      419.45     28.38 o 
  -3  14   8        5.87        3.26      5.51 o 
  -2  14   8       33.89       26.72      5.49 o 
  -1  14   8       29.92       36.17      8.12 o 
   0  14   8       72.96       56.41     12.79 o 
   1  14   8      147.76      150.90     23.16 o 
   2  14   8      185.02      138.39     23.02 o 
   3  14   8        0.32        0.55      6.86 o 
   4  14   8       20.27       23.93      6.54 o 
   5  14   8      103.26      164.43     29.76 o 
   6  14   8        4.74       16.82     10.15 o 
  -8  15   8      152.46      131.57     39.55 o 
  -7  15   8      259.09      275.92     52.14 o 
  -6  15   8      507.34       24.66    266.73 o 
  -5  15   8       61.33       45.47     12.42 o 
  -4  15   8        7.09       11.27      6.15 o 
  -3  15   8       17.94       26.18      7.06 o 
  -2  15   8        7.53       10.35      6.06 o 
  -1  15   8      160.71      181.28     27.92 o 
   0  15   8       48.85       45.12      9.46 o 
   1  15   8      281.74      268.99     37.21 o 
   2  15   8       15.57       24.20      7.91 o 
   3  15   8       85.09       74.55     13.14 o 
   4  15   8        1.26       12.24      5.23 o 
   5  15   8        2.12        7.18     11.34 o 
  -7  16   8        3.49        0.73     12.01 o 
  -6  16   8        7.96        4.46      9.73 o 
  -5  16   8      265.10      219.76     42.36 o 
  -4  16   8     1212.55     1182.64     35.89 o 
  -3  16   8      115.07      111.60     17.03 o 
  -2  16   8       31.84       35.51      9.36 o 
  -1  16   8        0.27       11.02      7.81 o 
   0  16   8      185.69      172.74     28.70 o 
   1  16   8       17.17       20.16      7.26 o 
   2  16   8       42.47       52.79     10.16 o 
   3  16   8      111.81       86.80     13.20 o 
   4  16   8       44.00       43.61      9.86 o 
  -6  17   8       51.50       54.24     15.27 o 
  -5  17   8      414.05      389.29     63.92 o 
  -4  17   8     1018.88      916.49     39.28 o 
  -3  17   8      183.52      121.34     16.57 o 
  -2  17   8      195.43      174.43     23.74 o 
  -1  17   8      109.53      110.99     20.03 o 
   0  17   8      275.27      260.53     39.65 o 
   1  17   8       63.16       48.94     11.36 o 
   2  17   8      375.04      339.16     26.09 o 
   3  17   8      312.96      352.24     28.31 o 
  -5  18   8      105.20       82.27     28.87 o 
  -4  18   8      369.74      354.97     47.60 o 
  -3  18   8       68.24       76.18     12.97 o 
  -2  18   8      127.29       77.78     14.89 o 
  -1  18   8       22.83       15.89      7.50 o 
   0  18   8       72.49       74.63     14.27 o 
   1  18   8        7.67       19.52      7.49 o 
   2  18   8        5.40        7.24      6.34 o 
  -3  19   8       94.02      128.79     24.65 o 
  -2  19   8        0.96        8.98      8.20 o 
  -1  19   8       33.27       29.14      7.08 o 
 -12   1   9      197.62      163.45     38.23 o 
 -11   1   9      182.20      185.27     42.66 o 
 -10   1   9       85.35       90.03     23.91 o 
  -9   1   9       34.33       26.65     10.05 o 
  -8   1   9      175.85      156.72     29.00 o 
  -7   1   9      590.41      630.37     19.78 o 
  -6   1   9      392.60      377.73     27.09 o 
  -5   1   9      257.39      257.40     40.36 o 
  -4   1   9       68.22       49.55     16.24 o 
  -3   1   9      353.62      356.17     16.13 o 
  -2   1   9       34.48       32.27      7.22 o 
  -1   1   9      787.67      724.41     21.19 o 
   0   1   9       29.20       31.66      7.76 o 
   1   1   9      902.76      941.81     34.36 o 
   2   1   9        0.09       19.38      8.62 o 
   3   1   9      397.96      392.83     36.19 o 
   4   1   9      139.19      140.41     25.91 o 
   5   1   9      559.07      626.64     28.32 o 
   6   1   9       10.27       18.80      7.91 o 
   7   1   9       37.24       56.82     12.79 o 
   8   1   9        9.44        6.76     15.05 o 
 -12   2   9      435.81      500.04     62.21 o 
 -11   2   9      208.76      235.74     18.41 o 
 -10   2   9       18.01        8.13      6.75 o 
  -9   2   9       19.64       20.42     11.10 o 
  -8   2   9      251.96      225.67     51.85 o 
  -7   2   9     1190.48     1190.74     53.81 o 
  -6   2   9      499.63      508.25     26.59 o 
  -5   2   9      388.47        6.25    160.93 o 
  -4   2   9      155.95       59.20     57.22 o 
  -3   2   9     2070.25     2237.12     85.58 o 
  -2   2   9      605.28      613.14     20.43 o 
  -1   2   9      142.45      159.06     23.57 o 
   0   2   9      345.28      350.42     15.60 o 
   1   2   9       51.42       65.46     12.71 o 
   2   2   9      168.62      158.97     27.06 o 
   3   2   9     1093.85     1096.76     39.66 o 
   4   2   9     1328.79     1306.21     63.83 o 
   5   2   9       58.99       68.41     17.07 o 
   6   2   9      115.09      110.33     21.19 o 
   7   2   9      464.97      490.20     32.44 o 
   8   2   9       15.45       20.68     12.92 o 
 -11   3   9        0.04       -0.88      7.66 o 
 -10   3   9       14.15       16.50     11.07 o 
  -9   3   9       39.47       22.07     11.59 o 
  -8   3   9      575.09      547.45     27.50 o 
  -7   3   9       78.92       37.17     18.41 o 
  -6   3   9       86.63      105.65     17.06 o 
  -5   3   9      492.31      495.54     30.02 o 
  -4   3   9        0.04        3.31      4.41 o 
  -3   3   9      565.91      556.91     18.19 o 
  -2   3   9       50.25       47.88      8.49 o 
  -1   3   9      842.85      871.98     32.54 o 
   0   3   9      130.03      143.99     20.17 o 
   1   3   9       26.78       42.36     11.53 o 
   2   3   9      367.80      422.45     27.78 o 
   3   3   9       47.92       53.46     12.69 o 
   4   3   9       45.05       43.30     14.20 o 
   5   3   9      321.48      278.31     47.05 o 
   6   3   9      106.78      124.21     21.61 o 
   7   3   9      283.85      246.01     47.11 o 
   8   3   9       38.16       34.41     17.25 o 
 -11   4   9        0.53        4.21      6.87 o 
 -10   4   9        2.78        9.27      7.11 o 
  -9   4   9        0.82       17.02     12.14 o 
  -8   4   9        4.68       16.74      8.13 o 
  -7   4   9     4632.22     5233.20    186.79 o 
  -6   4   9      148.16      139.85     28.86 o 
  -5   4   9     1570.14     1804.53    103.38 o 
  -4   4   9       23.52        6.02      5.96 o 
  -3   4   9      196.79      195.47     25.14 o 
  -2   4   9       62.10       53.63      9.64 o 
  -1   4   9      754.85      754.24     22.63 o 
   0   4   9     1046.47     1077.06     27.91 o 
   1   4   9       75.62       74.37     10.12 o 
   2   4   9       13.44       15.83      6.64 o 
   3   4   9       29.14       29.68      6.21 o 
   4   4   9      228.62      226.36     34.69 o 
   5   4   9       81.63       70.27     15.70 o 
   6   4   9      112.19      138.44     23.74 o 
   7   4   9      446.97      496.57     65.46 o 
   8   4   9      231.12      205.18     45.14 o 
 -11   5   9      469.21      301.61     45.44 o 
 -10   5   9      135.24      116.00     29.92 o 
  -9   5   9        2.69        2.11     15.03 o 
  -8   5   9       11.66        9.19     13.14 o 
  -7   5   9      499.76      526.79     30.52 o 
  -6   5   9       86.07      104.63     22.50 o 
  -5   5   9      138.25      145.15     24.96 o 
  -4   5   9       14.57       10.51     14.29 o 
  -3   5   9      794.62      789.72     42.35 o 
  -2   5   9      318.95      283.51     35.78 o 
  -1   5   9        9.68        7.58      4.12 o 
   0   5   9      420.63      444.33     21.85 o 
   1   5   9     1073.56     1064.14     26.12 o 
   2   5   9      435.18      455.67     55.76 o 
   3   5   9       59.46       55.97     10.63 o 
   4   5   9      107.96      112.40     19.92 o 
   5   5   9       34.29       30.53     11.08 o 
   6   5   9       34.66       41.38     11.54 o 
   7   5   9       55.98       40.74     15.02 o 
 -11   6   9       89.04      102.75     27.79 o 
 -10   6   9       47.50       33.75     12.29 o 
  -9   6   9      110.91       81.34     24.60 o 
  -8   6   9       47.65       58.89     16.37 o 
  -7   6   9      208.01      209.12     37.67 o 
  -6   6   9        3.29        6.92     11.56 o 
  -5   6   9       43.28       29.25      7.05 o 
  -4   6   9        0.97        6.73      5.12 o 
  -3   6   9      370.97      359.07     16.76 o 
  -2   6   9      829.61      793.36     20.96 o 
  -1   6   9       65.49       65.98      9.61 o 
   0   6   9      219.14      205.81     28.02 o 
   1   6   9        8.12       21.68      7.77 o 
   2   6   9       96.79      120.15     17.68 o 
   3   6   9       35.55       37.97      7.49 o 
   4   6   9       32.11       39.28     12.63 o 
   5   6   9       95.31       77.66     17.50 o 
   6   6   9      118.45       86.13     27.67 o 
   7   6   9        1.08       15.19      9.99 o 
 -11   7   9      216.37      209.61     54.45 o 
 -10   7   9      217.50      143.57     45.66 o 
  -9   7   9       13.88       20.13     14.94 o 
  -8   7   9      466.95      524.46     24.31 o 
  -7   7   9        4.47       -4.80     12.37 o 
  -6   7   9       73.69       74.89     25.53 o 
  -5   7   9      144.68      134.26     23.95 o 
  -4   7   9      344.12      399.39     89.04 o 
  -3   7   9       18.16       35.43      9.19 o 
  -2   7   9      989.07     1035.53     24.00 o 
  -1   7   9        2.39        1.93      6.46 o 
   0   7   9       54.14       38.25      8.53 o 
   1   7   9     1684.59     1850.18     54.03 o 
   2   7   9     1083.75     1134.24     35.72 o 
   3   7   9        6.97       13.09      8.30 o 
   4   7   9        8.39       14.57      9.19 o 
   5   7   9       13.89       17.94      9.03 o 
   6   7   9        0.70       27.15     44.61 o 
   7   7   9      127.11      138.02     32.63 o 
 -10   8   9       32.34       21.81     13.41 o 
  -9   8   9       30.08       51.84     15.46 o 
  -8   8   9        0.12        3.84      8.21 o 
  -7   8   9      113.70      107.93     21.92 o 
  -6   8   9        4.34       15.21      8.94 o 
  -5   8   9        0.96        4.71      5.79 o 
  -4   8   9       10.19        5.00      5.95 o 
  -3   8   9      274.13      227.29     29.23 o 
  -2   8   9        0.55       13.72      9.58 o 
  -1   8   9      443.73      458.15     21.35 o 
   0   8   9       12.52        8.74      5.16 o 
   1   8   9      241.80      257.03     21.92 o 
   2   8   9        6.82       11.36      7.20 o 
   3   8   9       53.35       57.04     14.82 o 
   4   8   9       19.21       18.80     15.26 o 
   5   8   9      138.24      126.86     21.17 o 
   6   8   9      429.56      358.13     80.44 o 
   7   8   9      207.13      149.12     32.25 o 
 -10   9   9        1.97       11.35     12.16 o 
  -9   9   9       21.49        7.03     10.47 o 
  -8   9   9      155.24      170.46     33.73 o 
  -7   9   9      196.96      168.40     39.36 o 
  -6   9   9      124.74      131.62     22.66 o 
  -5   9   9        0.92        9.22      9.05 o 
  -4   9   9      390.65       25.56    167.56 o 
  -3   9   9       72.41       47.27     18.02 o 
  -2   9   9       49.01       57.08      9.35 o 
  -1   9   9        0.56        9.93      8.64 o 
   0   9   9      597.37      577.11     21.97 o 
   1   9   9       14.59       16.46      8.35 o 
   2   9   9       10.25        5.07      6.46 o 
   3   9   9      210.04      214.64     15.62 o 
   4   9   9      114.15      124.48     18.39 o 
   5   9   9        0.02        9.24      8.68 o 
   6   9   9       22.84       36.75     14.84 o 
 -10  10   9        8.78       30.38     18.18 o 
  -9  10   9      888.24     1103.33     76.33 o 
  -8  10   9        0.82       20.91     10.28 o 
  -7  10   9      343.12      399.98     32.11 o 
  -6  10   9       29.68       45.79     13.24 o 
  -5  10   9       49.14       46.02     13.24 o 
  -4  10   9      252.54       47.79     98.23 o 
  -3  10   9      443.03      517.41     22.79 o 
  -2  10   9        2.13        9.68      5.37 o 
  -1  10   9      617.41      695.83     25.27 o 
   0  10   9     1120.22     1080.28     33.59 o 
   1  10   9       14.32       10.80      6.64 o 
   2  10   9      104.02      117.50     17.47 o 
   3  10   9      137.29      120.90     21.96 o 
   4  10   9       13.21       25.99      8.61 o 
   5  10   9       75.20       71.50     13.53 o 
   6  10   9      260.42      264.40     50.10 o 
  -9  11   9        3.37        8.19     29.75 o 
  -8  11   9      162.89      136.02     34.88 o 
  -7  11   9      440.92      459.32     34.83 o 
  -6  11   9        8.62       15.22      7.37 o 
  -5  11   9      129.51      109.64     22.27 o 
  -4  11   9       29.45       11.48      7.07 o 
  -3  11   9      285.45      216.62     30.90 o 
  -2  11   9      108.81       88.36     16.23 o 
  -1  11   9       63.88       38.12     10.32 o 
   0  11   9      120.11      134.49     21.20 o 
   1  11   9      478.01      458.57     26.83 o 
   2  11   9        2.99        2.93      7.21 o 
   3  11   9      278.36      246.24     19.57 o 
   4  11   9        4.38       24.26     10.54 o 
   5  11   9       89.86       67.21     16.26 o 
  -9  12   9      334.64      343.34     43.75 o 
  -8  12   9        5.35        5.16     10.20 o 
  -7  12   9        0.23        5.04      7.74 o 
  -6  12   9      147.30      165.49     29.60 o 
  -5  12   9       74.00       51.95     13.03 o 
  -4  12   9      144.66      110.94     20.26 o 
  -3  12   9       79.84       69.15     12.57 o 
  -2  12   9        0.24        3.86      7.45 o 
  -1  12   9      242.84      235.38     36.34 o 
   0  12   9      240.85      189.76     35.12 o 
   1  12   9       29.83       33.10     11.25 o 
   2  12   9      797.74      891.61     31.35 o 
   3  12   9      385.42      407.87     23.10 o 
   4  12   9       40.64       52.59     13.50 o 
   5  12   9       10.78       31.31     11.10 o 
  -8  13   9       85.37       87.19     25.44 o 
  -7  13   9        5.19        8.32     23.30 o 
  -6  13   9       38.81       45.20     14.61 o 
  -5  13   9       39.30       49.38     11.68 o 
  -4  13   9       82.76       77.12     15.99 o 
  -3  13   9      278.88      305.10     43.75 o 
  -2  13   9      263.26      232.89     20.74 o 
  -1  13   9       50.65       52.91     12.21 o 
   0  13   9       63.76       74.68     12.54 o 
   1  13   9      505.81      524.44     24.20 o 
   2  13   9       22.15       18.47      9.21 o 
   3  13   9        4.28       10.90      5.64 o 
   4  13   9      129.80       85.53     20.11 o 
  -7  14   9       68.18       45.40     18.25 o 
  -6  14   9      213.13      196.22     38.11 o 
  -5  14   9      265.92      287.41     20.11 o 
  -4  14   9       38.01       41.62     12.17 o 
  -3  14   9      105.82       48.28     19.09 o 
  -2  14   9       27.83       36.55     12.05 o 
  -1  14   9       28.97       27.19      7.68 o 
   0  14   9       14.09       18.82      6.89 o 
   1  14   9        1.84        1.53      8.39 o 
   2  14   9      245.02      259.35     39.86 o 
   3  14   9       21.02       22.95      7.33 o 
  -6  15   9       90.87       77.44     23.92 o 
  -5  15   9      133.44      146.45     25.88 o 
  -4  15   9       34.69       23.80      8.19 o 
  -3  15   9       14.49       11.74      6.24 o 
  -2  15   9      739.54      774.63     32.45 o 
  -1  15   9      292.32      306.04     38.94 o 
   0  15   9       15.33       12.68      6.84 o 
   1  15   9      392.46      419.16     29.89 o 
   2  15   9      101.98      107.22     19.64 o 
  -5  16   9      264.00      330.16     39.43 o 
  -4  16   9       66.05       67.98     18.24 o 
  -3  16   9      291.81      265.64     25.49 o 
  -2  16   9       52.37       37.73      9.47 o 
  -1  16   9       98.09      101.29     17.99 o 
   0  16   9       22.52        5.06      7.34 o 
   1  16   9       54.34       45.14      9.32 o 
  -2  17   9       95.75       79.93     16.72 o 
 -10   0  10      361.70      228.36     73.91 o 
  -9   0  10      664.99      703.29     39.66 o 
  -8   0  10      355.85      360.01     28.44 o 
  -7   0  10     2703.93     3160.02    264.68 o 
  -6   0  10      747.75      864.44    122.32 o 
  -5   0  10        4.19       -8.70     18.63 o 
  -4   0  10       55.49       46.91     15.82 o 
  -3   0  10      135.85       13.67     58.43 o 
  -2   0  10     1277.42     1401.40     54.23 o 
  -1   0  10      610.51      691.04     38.74 o 
   0   0  10        0.97        4.39     11.12 o 
   1   0  10       86.00       55.75     13.19 o 
   2   0  10     2334.01     2124.97     70.30 o 
   3   0  10     2621.02     2588.97     79.59 o 
   4   0  10       49.73       60.44     19.18 o 
   5   0  10       68.46       50.68     20.91 o 
   6   0  10      101.99       64.60     24.30 o 
 -10   1  10       25.05       17.83     10.67 o 
  -9   1  10      468.80      426.31     32.26 o 
  -8   1  10       19.76       18.86     10.16 o 
  -7   1  10       34.01       45.80     16.22 o 
  -6   1  10        1.88       23.33     10.04 o 
  -5   1  10      267.76      269.14     51.68 o 
  -4   1  10       88.26      108.52     22.61 o 
  -3   1  10      105.40       23.06     27.81 o 
  -2   1  10       14.61       23.45      6.78 o 
  -1   1  10      191.48      195.70     28.62 o 
   0   1  10       62.43       77.98     13.82 o 
   1   1  10       12.59        8.84     10.50 o 
   2   1  10        4.80       12.25      9.51 o 
   3   1  10        1.11       13.20     10.15 o 
   4   1  10        0.23        1.90      8.42 o 
   5   1  10      240.93      210.82     45.43 o 
   6   1  10        6.35       18.71      9.39 o 
 -10   2  10      211.99      147.92     38.45 o 
  -9   2  10       24.18       36.94     14.59 o 
  -8   2  10      174.31      190.22     46.88 o 
  -7   2  10        7.27        6.96     13.44 o 
  -6   2  10        1.54       13.99     10.38 o 
  -5   2  10      220.33      238.74     44.66 o 
  -4   2  10      155.51      143.35     31.18 o 
  -3   2  10       29.88       14.42      7.60 o 
  -2   2  10      231.92      266.91     13.09 o 
  -1   2  10      675.60      730.41     20.83 o 
   0   2  10        0.31       17.12      6.68 o 
   1   2  10       32.51       33.71      8.55 o 
   2   2  10      128.82      121.84     20.58 o 
   3   2  10      280.15      266.62     49.20 o 
   4   2  10      454.90      494.71     31.18 o 
   5   2  10        7.62        1.21     11.12 o 
   6   2  10      144.47      129.17     23.81 o 
 -10   3  10      265.93      267.92     16.31 o 
  -9   3  10      459.74      515.97     30.01 o 
  -8   3  10      281.76      256.97     38.41 o 
  -7   3  10     1037.90     1178.79     35.75 o 
  -6   3  10        1.61        0.75      9.33 o 
  -5   3  10      122.08      124.87     28.54 o 
  -4   3  10      526.62      589.55     31.49 o 
  -3   3  10      459.35      570.79    160.33 o 
  -2   3  10      310.62      235.81     47.44 o 
  -1   3  10      728.65      796.59     40.15 o 
   0   3  10       66.99       64.80     13.42 o 
   1   3  10       19.36       14.95      9.00 o 
   2   3  10      240.51      257.77     17.66 o 
   3   3  10     1848.69     1894.49     51.46 o 
   4   3  10     1579.24     1719.59     59.96 o 
   5   3  10       79.72      119.62     17.62 o 
   6   3  10      454.64      481.56     65.59 o 
 -10   4  10        0.03       -3.73     12.82 o 
  -9   4  10        0.00        7.41      9.08 o 
  -8   4  10      148.22      134.31     27.49 o 
  -7   4  10      305.34      323.09     60.86 o 
  -6   4  10       61.85       67.36     17.68 o 
  -5   4  10       34.42       28.43     12.27 o 
  -4   4  10       34.16       44.11     13.38 o 
  -3   4  10      181.47       32.28     69.98 o 
  -2   4  10      283.50      214.83     30.21 o 
  -1   4  10      507.11      524.48     29.00 o 
   0   4  10       97.47       82.93     14.92 o 
   1   4  10      212.74      217.20     29.33 o 
   2   4  10      493.08      579.05     22.78 o 
   3   4  10        6.10        8.29      8.56 o 
   4   4  10      885.65      932.28     38.97 o 
   5   4  10        1.59        4.41     10.07 o 
   6   4  10       34.60       39.90     11.83 o 
 -10   5  10       17.31        7.86     10.03 o 
  -9   5  10      223.08      261.90     30.58 o 
  -8   5  10       24.08       19.96      9.92 o 
  -7   5  10      138.40      133.05     32.63 o 
  -6   5  10      250.91      209.63     34.48 o 
  -5   5  10      162.34      179.10     29.18 o 
  -4   5  10      250.24      295.16     50.39 o 
  -3   5  10      129.53      137.89     23.06 o 
  -2   5  10      147.13      123.48     21.05 o 
  -1   5  10       39.58       45.94      9.17 o 
   0   5  10      196.92      251.46     32.53 o 
   1   5  10       13.11       11.78      8.15 o 
   2   5  10      565.99      607.00     25.64 o 
   3   5  10      742.21      835.85     40.36 o 
   4   5  10      146.99      169.42     24.87 o 
   5   5  10      183.45      173.48     36.18 o 
  -9   6  10        1.81        3.12     20.76 o 
  -8   6  10       88.11      101.30     23.99 o 
  -7   6  10       80.39       79.29     25.89 o 
  -6   6  10      395.45      400.11     27.93 o 
  -5   6  10      611.33      600.14     33.36 o 
  -4   6  10       86.34       82.75     29.99 o 
  -3   6  10      197.68      209.40     31.38 o 
  -2   6  10       10.56       15.35      6.01 o 
  -1   6  10      171.59      138.25     17.84 o 
   0   6  10      381.08      425.10     31.22 o 
   1   6  10     1237.46     1374.14     42.28 o 
   2   6  10      260.05      252.17     31.49 o 
   3   6  10       22.48       20.31     10.27 o 
   4   6  10        2.80        9.25      9.70 o 
   5   6  10       27.86       31.42     11.16 o 
  -9   7  10       66.47       56.70     17.45 o 
  -8   7  10       20.51       -0.29     12.56 o 
  -7   7  10       24.09       18.61     12.30 o 
  -6   7  10      284.92      319.51     55.40 o 
  -5   7  10        1.40        4.15     13.17 o 
  -4   7  10      319.48      389.34     47.99 o 
  -3   7  10      539.52      558.87     24.93 o 
  -2   7  10      249.82      166.96     42.54 o 
  -1   7  10      378.45      379.81     20.30 o 
   0   7  10       97.36       96.25     17.19 o 
   1   7  10      421.16      446.46     20.66 o 
   2   7  10       18.02       22.92     10.27 o 
   3   7  10       32.39       27.57      8.03 o 
   4   7  10       11.71       17.22     10.23 o 
   5   7  10       73.19       47.59     20.07 o 
  -9   8  10       76.29      106.33     22.06 o 
  -8   8  10      481.12      616.95     36.79 o 
  -7   8  10      269.07      269.58     75.86 o 
  -6   8  10      160.53      118.09     24.17 o 
  -5   8  10      327.13      381.31     90.98 o 
  -4   8  10       85.38       52.16     15.50 o 
  -3   8  10      129.26      100.11     23.84 o 
  -2   8  10      913.09      931.26    126.37 o 
  -1   8  10        9.98       11.10      6.49 o 
   0   8  10        8.95       14.52      6.23 o 
   1   8  10      356.95      373.58     27.88 o 
   2   8  10      114.97      109.95     16.76 o 
   3   8  10      101.95      119.82     17.04 o 
   4   8  10       17.80       16.21      7.94 o 
  -8   9  10        8.98       15.32     12.28 o 
  -7   9  10     1041.11     1082.19     47.77 o 
  -6   9  10      256.32      267.90     46.38 o 
  -5   9  10        3.38        6.37      8.14 o 
  -4   9  10       12.67        9.81     11.93 o 
  -3   9  10      303.43      273.87     39.38 o 
  -2   9  10      130.18       33.32     41.84 o 
  -1   9  10      131.13      135.23     20.66 o 
   0   9  10      335.72      344.71     31.27 o 
   1   9  10      202.40      213.48     32.85 o 
   2   9  10       28.51       22.87      6.90 o 
   3   9  10      228.67      244.89     41.53 o 
   4   9  10       25.38       28.94     11.31 o 
  -8  10  10      170.10      171.38     39.88 o 
  -7  10  10        0.03        7.69      8.50 o 
  -6  10  10       14.98       18.20     11.92 o 
  -5  10  10       16.49       29.27     10.12 o 
  -4  10  10        1.56        5.77     11.30 o 
  -3  10  10      154.20      112.10     18.66 o 
  -2  10  10       21.34       15.87      9.35 o 
  -1  10  10      210.99      177.31     27.06 o 
   0  10  10      122.03      113.49     21.27 o 
   1  10  10        0.19       -8.05      9.49 o 
   2  10  10       29.36       46.63     12.25 o 
   3  10  10        0.71        1.25     10.60 o 
   4  10  10       24.32       23.47     15.17 o 
  -7  11  10      439.17      458.86     25.97 o 
  -6  11  10      254.39      246.05     50.01 o 
  -5  11  10        2.92       20.37      9.58 o 
  -4  11  10       66.81       76.71     21.54 o 
  -3  11  10        2.69       13.57      6.33 o 
  -2  11  10        0.01       12.33      4.72 o 
  -1  11  10      290.17      303.91     15.82 o 
   0  11  10      185.91      176.67     35.43 o 
   1  11  10      176.21      147.46     28.94 o 
   2  11  10      120.03      120.65     22.16 o 
   3  11  10       57.96       56.32     18.86 o 
  -6  12  10       24.98       19.95     18.41 o 
  -5  12  10        9.13       12.13     12.46 o 
  -4  12  10      300.18      324.68     54.56 o 
  -3  12  10       35.46       17.59     10.70 o 
  -2  12  10      178.84      148.32     33.16 o 
  -1  12  10       49.83       42.81     11.97 o 
   0  12  10      133.38      152.16     31.94 o 
   1  12  10      368.34      444.32     30.61 o 
   2  12  10      958.55     1012.00     28.33 o 
  -5  13  10       70.22       66.68     15.86 o 
  -4  13  10        2.27       14.71     15.41 o 
  -3  13  10        4.31        6.19      5.08 o 
  -2  13  10       81.14       83.92     17.56 o 
  -1  13  10       14.06       15.92      7.85 o 
   0  13  10      154.77      165.84     34.94 o 
   1  13  10       55.40       41.97     11.94 o 
  -3  14  10       16.23       10.26      6.55 o 
  -2  14  10      445.84      481.63     29.30 o 
  -1  14  10      157.92      135.09     25.74 o 
  -8   1  11       54.83       50.64     18.09 o 
  -7   1  11     1045.19     1251.88     44.25 o 
  -6   1  11      626.75      747.44     44.55 o 
  -5   1  11      336.29      374.59     43.42 o 
  -4   1  11        6.13       14.69     10.16 o 
  -3   1  11      342.89      391.86     43.19 o 
  -2   1  11      295.78      270.07     53.94 o 
  -1   1  11      108.98       62.35     18.73 o 
   0   1  11      160.05      191.36     30.23 o 
   1   1  11     1096.73     1228.50     47.09 o 
   2   1  11        3.79       15.80      8.28 o 
   3   1  11        6.68       21.25     12.70 o 
  -8   2  11      525.33      513.50     57.32 o 
  -7   2  11     1353.74     1397.15     44.38 o 
  -6   2  11        4.60       23.54     18.62 o 
  -5   2  11        1.22        8.62     15.74 o 
  -4   2  11       35.72       40.85     16.75 o 
  -3   2  11       11.70       17.19      8.94 o 
  -2   2  11       17.07       11.77     13.72 o 
  -1   2  11      436.69      482.84     23.04 o 
   0   2  11      172.89      143.75     25.64 o 
   1   2  11      299.07      381.05     42.88 o 
   2   2  11       79.25       77.68     22.66 o 
   3   2  11      773.48      801.02     66.23 o 
  -8   3  11      313.06      338.69     36.28 o 
  -7   3  11       16.02       18.67     10.67 o 
  -6   3  11       46.66       62.25     22.79 o 
  -5   3  11        0.62       12.98     11.30 o 
  -4   3  11       11.04        9.57     12.57 o 
  -3   3  11       43.68       38.85     21.22 o 
  -2   3  11       72.07       63.29     17.34 o 
  -1   3  11       12.02        6.18      5.00 o 
   0   3  11       29.37       26.46      8.19 o 
   1   3  11      629.40      739.14     29.91 o 
   2   3  11       91.04       49.95     13.58 o 
   3   3  11       19.92       21.16     11.74 o 
  -8   4  11      153.59      169.71     36.29 o 
  -7   4  11       28.92       33.01     10.12 o 
  -6   4  11      195.41      243.06     55.56 o 
  -5   4  11      381.90      373.43     75.73 o 
  -4   4  11      901.33     1013.49     47.85 o 
  -3   4  11       27.25       37.20     16.01 o 
  -2   4  11        4.27        4.12     12.68 o 
  -1   4  11     1058.08     1139.84     39.13 o 
   0   4  11      282.42      270.65     25.41 o 
   1   4  11      994.11     1038.37     56.05 o 
   2   4  11       16.31       32.48     12.30 o 
   3   4  11     1330.82     1409.63     32.84 o 
  -7   5  11      109.22      103.09     18.75 o 
  -6   5  11       73.21       40.57     14.39 o 
  -5   5  11      148.94      174.14     28.43 o 
  -4   5  11       55.84       33.83      8.99 o 
  -3   5  11       38.21       44.75     14.00 o 
  -2   5  11      188.59      154.00     34.22 o 
  -1   5  11       57.97       62.08     20.51 o 
   0   5  11       98.10       67.76     13.40 o 
   1   5  11      326.69      369.82     32.39 o 
   2   5  11       90.16       76.20     17.71 o 
   3   5  11      197.40      200.49     40.93 o 
  -7   6  11       25.26       20.51     13.33 o 
  -6   6  11        3.65       -4.13     11.26 o 
  -5   6  11        4.40       23.62     12.13 o 
  -4   6  11      128.34      146.71     35.68 o 
  -3   6  11      205.91      188.47     39.38 o 
  -2   6  11      185.14      158.18     29.91 o 
  -1   6  11       80.62      115.99     21.73 o 
   0   6  11      305.11      280.75     18.31 o 
   1   6  11       26.13       28.80      9.32 o 
   2   6  11       19.66       35.79     14.15 o 
  -6   7  11      448.44      507.24     45.25 o 
  -5   7  11      415.46      503.05     40.66 o 
  -4   7  11        4.30       11.95      8.99 o 
  -3   7  11       29.23       46.19     15.27 o 
  -2   7  11      322.83      348.01     37.95 o 
  -1   7  11        0.68       14.28      8.22 o 
   0   7  11        2.38        9.28      6.58 o 
   1   7  11       36.16       57.33     12.74 o 
   2   7  11      165.91      202.14     36.59 o 
  -6   8  11       28.42       29.71     16.78 o 
  -5   8  11       59.84       64.78     27.97 o 
  -4   8  11        0.49       21.92     17.12 o 
  -3   8  11       69.24       42.84     16.80 o 
  -2   8  11       21.93       23.69      8.42 o 
  -1   8  11        8.15       22.25      7.38 o 
   0   8  11       22.24       17.09      7.35 o 
   1   8  11      229.42      176.63     26.96 o 
  -5   9  11       71.43       76.79     17.52 o 
  -4   9  11       16.98       10.51     12.53 o 
  -3   9  11       33.78       22.07     10.51 o 
  -2   9  11      399.10      395.64     35.23 o 
  -1   9  11      295.81      260.21     44.96 o 
   0   9  11      549.54      619.59     31.26 o 
  -3  10  11       37.82       27.58     12.40 o 
  -2  10  11        3.60       12.25     10.41 o 
  -1  10  11        7.90       12.81      6.71 o 
  -3   0  12      273.13      271.17     95.23 o 
  -2   0  12       87.96       91.51     29.08 o 
  -3   1  12       24.94       42.26     29.52 o 
  -2   1  12       38.68       28.47     23.14 o 
                                                 
